# Supplementary material for: Targeting RNA structure in SMN2 reverses spinal muscular atrophy molecular phenotypes
Source: Nat Commun. 2018 May 23;9:2032. doi: 10.1038/s41467-018-04110-1 (PMC5966403; doi:10.1038/s41467-018-04110-1)
Supplement: Supplementary file 6 — Supplementary Data 3 [file 41467_2018_4110_MOESM6_ESM.xlsx]

## Sheet: PHF14
No.	Exon / Intron	Start	End	Start Phase	End Phase	Length	Sequence
	5' upstream sequence						..........caagacagaacatagattagtgattatcaaggtctacgtgtaggggaaat
1	XM_011515623.1.1	10,957,892	10,957,935	0	2	44	GAGGAGTAACTGCGAATGGATATGGGGTTTCTTTTGAGGTTGAT
	Intron 1-2	10,957,936	10,958,886			951	gtaagtgttctggaattagatagtg..........actgattttttttctttttttgtag
2	XM_011515623.1.2	10,958,887	10,958,954	2	1	68	AGATGGGGTCTCACTATGTTGCCCAGGGTTACTGCCATACTTGTGGATTGCCAGGTTAACTCTGCAAG
	Intron 2-3	10,958,955	10,974,834			15,880	gtaagaaggaattcctttggacgat..........caatgtaatttttttctcttcacag
3	XM_011515623.1.3	10,974,835	10,974,945	1	1	111	TGGATCGCAGCTCCAAGAGGAGGCAGGTGAAGCCTTTGGCAGCTTCTCTGCTGGAAGCTCTTGATTATGATAGTTCAGATGACAGTGATTTTAAAGTTGGAGATGCCTCAG
	Intron 3-4	10,974,946	10,982,371			7,426	gtaaatatttccttctctcttcccc..........tttttttttctcatattttcaacag
4	XM_011515623.1.4	10,982,372	10,983,159	1	0	788	ATTCTGAAGGGAGTGGTAATGGAAGTGAAGATGCTTCAAAGGACAGTGGAGAAGGTTCCTGTAGTGATTCTGAAGAAAATATTTTAGAAGAAGAACTGAATGAAGATATTAAAGTAAAAGAAGAACAACTTAAAAATTCTGCAGAGGAAGAAGTACTATCATCAGAAAAACAATTAATTAAAATGGAAAAGAAGGAAGAAGAAGAAAATGGAGAAAGACCTAGAAAGAAAAAGGAGAAAGAGAAGGAAAAAGAAAAGGAAAAGGAGAAAGAGAAGGAAAGAGAGAAGGAAAAAGAAAAAGCAACAGTATCTGAGAATGTGGCTGCTTCTGCTGCTGCCACCACACCAGCCACAAGTCCTCCTGCTGTTAACACATCCCCTTCTGTTCCCACTACGACAA…
	Intron 4-5	10,983,160	10,990,702			7,543	gtagatcaacccaatttttatatct..........atatatgttaatattttaatattag
5	XM_011515623.1.5	10,990,703	10,990,847	0	1	145	GACTCGCTGATTCTTGAGAAGAGTCAAAACTGGAGCTCTCAAAAAATGGACCATATTCTGATTTGCTGTGTTTGTCTGGGAGATAATAGTGAGGACGCTGATGAAATAATTCAGTGTGACAATTGTGGCATTACAGTCCATGAAG
	Intron 5-6	10,990,848	11,013,746			22,899	gtaatgttgctttcttttctctctt..........atcatagtgtttttgttttttttag
6	XM_011515623.1.6	11,013,747	11,013,906	1	2	160	GTTGTTATGGAGTTGATGGAGAGAGTGACTCTATTATGAGTTCAGCTTCTGAAAACTCCACTGAACCTTGGTTTTGTGATGCCTGTAAATGTGGTGTTTCTCCTAGCTGTGAACTGTGTCCTAATCAGGATGGAATTTTCAAGGAGACAGATGCTGGAAG
	Intron 6-7	11,013,907	11,022,867			8,961	gttaatgtcctaattatgttggttc..........gcaaaatcatatcttctcttcttag
7	XM_011515623.1.7	11,022,868	11,022,979	2	0	112	ATGGGTTCATATTGTTTGTGCCCTGTATGTTCCTGGAGTAGCCTTTGGAGATATTGACAAATTACGACCAGTAACACTAACGGAAATGAACTATTCCAAATATGGTGCCAAG
	Intron 7-8	11,022,980	11,028,680			5,701	gtgagacacaaagcatttttgattg..........gaatttttctgttactttgttgtag
8	XM_011515623.1.8	11,028,681	11,028,818	0	0	138	GAGTGTAGCTTTTGTGAAGACCCTCGCTTTGCTAGAACTGGGGTTTGCATTAGCTGTGATGCAGGGATGTGCAGAGCCTATTTCCATGTGACCTGTGCTCAAAAGGAAGGTCTGCTTTCAGAGGCAGCGGCGGAAGAG
	Intron 8-9	11,028,819	11,035,639			6,821	gtaggtttatttaaacccatagttg..........atttttctgtgctttctttgtatag
9	XM_011515623.1.9	11,035,640	11,035,786	0	0	147	GATATAGCAGATCCATTCTTTGCTTATTGTAAGCAACATGCAGATAGGTTAGACAGAAAGTGGAAGAGAAAAAACTACTTGGCTCTACAGTCCTATTGTAAAATGTCTTTGCAAGAGAGAGAGAAGCAACTATCACCAGAAGCACAG
	Intron 9-10	11,035,787	11,036,417			631	gtatgggattcatgtcaaaacccgt..........aaatttgaatacatttcttttatag
10	XM_011515623.1.10	11,036,418	11,036,688	0	1	271	GCAAGGATCAATGCCCGGCTTCAGCAGTATCGTGCCAAAGCAGAACTAGCTCGATCTACCAGACCCCAGGCCTGGGTTCCAAGGGAAAAATTGCCCAGACCACTCACCAGCAGTGCTTCAGCTATTCGTAAACTTATGCGGAAAGCAGAACTCATGGGGATCAGTACAGATATCTTTCCAGTGGACAATTCAGATACTAGTTCTAGTGTGGATGGAAGGAGAAAACATAAGCAACCAGCTCTCACTGCAGATTTTGTGAATTATTATTTTG
	Intron 10-11	11,036,689	11,036,984			296	gtcagtatagacactggtacatgca..........aaaattcgatatttcatttaaatag
11	XM_011515623.1.11	11,036,985	11,037,091	1	0	107	AGAGAAATATGCGCATGATTCAAATTCAGGAAAATATGGCTGAACAAAAGAATATAAAAGATAAATTAGAGAATGAACAAGAAAAGCTTCATGTAGAATATAATAAG
	Intron 11-12	11,037,092	11,038,759			1,668	gtaagttagctacaaaatatgcaac..........tttactaatttggcttactttgtag
12	XM_011515623.1.12	11,038,760	11,038,855	0	0	96	CTATGTGAATCTTTAGAAGAACTACAAAACCTGAATGGAAAACTTCGAAGTGAAGGACAAGGAATATGGGCTTTACTAGGCAGAATCACAGGGCAG
	Intron 12-13	11,038,856	11,040,671			1,816	gttagtttctttccaattgctgtct..........atactacatttgttcaaatcaatag
13	XM_011515623.1.13	11,040,672	11,040,775	0	2	104	AAGTTGAATATACCGGCAATTTTGCGAGCACCCAAGGAGAGAAAACCAAGTAAAAAAGAAGGAGGCACACAAAAGACATCTACTCTTCCTGCAGTACTTTATAG
	Intron 13-14	11,040,776	11,042,682			1,907	gcaagtaatgaaattaataatgata..........ctttacttgctgcctttattaaaag
14	XM_011515623.1.14	11,042,683	11,042,814	2	2	132	TTGTGGGATTTGTAAGAAGAACCATGATCAGCATCTTCTTTTATTGTGTGATACCTGTAAACTACATTACCATCTTGGATGTCTGGATCCTCCTCTTACAAGGATGCCAAGAAAGACCAAAAACAGTTATTG
	Intron 14-15	11,042,815	11,051,611			8,797	gtgagtaaaatagaggagatttaga..........acttaaatttttcccctttatgtag
15	XM_011515623.1.15	11,051,612	11,051,780	2	0	169	GCAGTGCTCGGAATGTGACCAGGCAGGGAGCAGTGACATGGAAGCAGATATGGCCATGGAAACCCTACCAGATGGAACCAAACGATCAAGGAGGCAGATTAAGGAACCAGTGAAATTTGTTCCACAGGATGTGCCACCAGAACCCAAGAAGATTCCGATAAGAAACACG
	Intron 15-16	11,051,781	11,061,790			10,010	gtagtttattttttatttatcataa..........tgtttttttttttgtttttttccag
16	XM_011515623.1.16	11,061,791	11,061,841	0	0	51	AGAACCAGAGGACGAAAACGAAGCTTCGTTCCTGAGGAAGAAAAACATGAG
	Intron 16-17	11,061,842	11,061,963			122	gttggaataagttaagcacttttac..........tattttattatcccttgtatggcag
17	XM_011515623.1.17	11,061,964	11,062,085	0	2	122	GAAAGAGTTCCTAGAGAGAGAAGACAAAGACAGTCTGTGTTGCAAAAGAAGCCCAAGGCTGAAGATTTAAGAACTGAATGTGCAACTTGCAAGGGAACTGGAGACAATGAAAATCTTGTCAG
	Intron 17-18	11,062,086	11,110,521			48,436	gtaagttggatgctaaaaccttgtc..........aatacagatttttcttcattgtcag
18	XM_011515625.1.16	11,110,522	11,110,551	2	2	30	CAGGATGAGATTGTCTGAAACGAAGAATAG
	Intron 18-19	11,110,552	11,111,349			798	gtatgatagttttcttagattttgc..........acctataaatctgtttaccctgcag
19	XM_011515625.1.17	11,111,350	11,111,467	2	0	118	GTGTGATGAATGCAGACTCTGCTACCATTTTGGCTGTTTGGATCCTCCTTTGAAAAAGTCTCCTAAACAGACAGGCTACGGATGGATATGTCAGGAATGTGATTCTTCATCTTCCAAG
	Intron 19-20	11,111,468	11,164,343			52,876	gtaaggggagaagtctataagaaaa..........aaagctatgttttctgattacgaag
20	XM_011515625.1.18	11,164,344	11,164,391	0	0	48	GAAATCTATGCTCACAGTGGGAAAACAAGAAAATGTGGCAAAGCACAG
	Intron 20-21	11,164,392	11,169,415			5,024	gtaagaaaataaaaatcaataatat..........atgttttctaaaatttatttcacag
21	XM_011515625.1.19	11,169,416	11,169,828	0	2	413	GAAGATGAAAATGAAGCTGAAAGAAAAAATATATCTCAGGAGCTCAACATGGAACAGAAAAATCCAAAGAAATAAAAGATTTTCTGTAGTGTTTTTGAAAAGTTTGCAGCTTATGTAATAGCAGATAAAATTTCTAATTGTAAAATGTTAAATTGTAAAATCTAATTTGCAAAATGTTCTCAATAAAGTCATTCAAAATGAAATAGGAGCTTGTATTTGGAATTCGTATATTTTAGAGTAATTTCGACTTTTTTATTCAAAAGCTGGACCTTTAAAAGTTTTTAAAAGGAGAAAAATTCTTAACTCAAATTTGAGAACAGAGACAGAATGTTATTTTTTTTGTAACCTAACTGTTAACACATTTAAATGACCTAAAAAAAAAACCTCTGAAAGTCTTTT…
	3' downstream sequence						ctctgtgttcttctttaagggccttaacataattttgattatcaatataa..........

## Sheet: BPTF
No.	Exon / Intron	Start	End	Start Phase	End Phase	Length	Sequence
	5' upstream sequence						..........gcctgcggccgctgtcggttcccccagtcaccgagcgagagggaagaaac
1	XM_011524521.1.1	67,825,528	67,826,337	0	1	810	AAGATGGCGGCTGAAGGCGATCCGGAGTGGGGCCCCAGCAATTCGGATTGAGCCTTCTCCCTCCACCCGCTTCCGTCGGCCGGGCCCCTCCCGCCCGGCCCCGCGGGCCTCCCCACCCGGCCCCGGCGCTCCCCACCGCCCCCCCTGCGCCCGCCCCTCCCCCTTCGCTTTCCTTCTCCCCCCGCCTCGGCTCCGACATGAGGGGCCGGCGGGGCAGGCCGCCCAAGCAGCCCGCGGCTCCCGCTGCGGAGCGCTGCGCCCCGGCCCCGCCGCCACCGCCGCCGCCGCCCACGTCCGGACCCATCGGGGGGCTCCGCTCGCGGCACCGCGGCAGCAGCCGGGGCAGGTGGGCCGCCGCCCAGGCTGAGGTGGCGCCCAAGACGCGGCTGAGCTCGCCCA…
	Intron 1-2	67,826,338	67,853,939			27,602	gtacccacccagcccagttgctgca..........aatgatgtcacgtctttatctacag
2	XM_011524521.1.2	67,853,940	67,854,762	1	2	823	GTAGGCGAAAACCAAGAGTACATCGGCCTCGTTCTCCTATATTGGAAGAAAAAGACATCCCGCCCCTTGAATTTCCCAAGTCCTCTGAGGATTTAATGGTGCCTAATGAGCATATAATGAATGTCATTGCCATTTACGAGGTACTGCGGAACTTTGGCACTGTTTTGAGATTATCTCCTTTTCGCTTTGAGGACTTTTGTGCAGCTCTGGTGAGCCAAGAGCAGTGCACACTCATGGCAGAGATGCATGTTGTGCTTTTGAAAGCAGTTCTGCGTGAAGAAGACACTTCCAATACTACCTTTGGACCTGCTGATCTGAAAGATAGCGTTAATTCCACACTGTATTTCATAGATGGGATGACGTGGCCAGAGGTGCTGCGGGTGTACTGTGAGAGTGATA…
	Intron 2-3	67,854,763	67,866,463			11,701	gtaagtaaatctggtcttaattttt..........agtatttccccccatttttaaacag
3	XM_011524521.1.3	67,866,464	67,866,687	2	1	224	AGAAGAAGATACAGAAAATGAAAATGAAAAGAAAATTTGGTATTACAGCACAAAGGTCCAACTTGCAGAATTAATTGACTGTCTAGACAAAGATTATTGGGAAGCAGAACTCTGCAAAATTCTAGAAGAAATGCGTGAAGAAATCCACCGACACATGGACATAACTGAAGACCTGACCAATAAGGCTCGGGGCAGTAACAAATCCTTTCTGGCGGCAGCTAATG
	Intron 3-4	67,866,688	67,874,816			8,129	gtgagaggggcattttctcatttta..........tttttgtttgttttacacattatag
4	XM_011524521.1.4	67,874,817	67,875,020	1	1	204	AAGAAATTTTGGAATCCATAAGAGCCAAAAAGGGAGACATTGATAATGTTAAAAGCCCAGAAGAAACAGAAAAAGACAAGAATGAGACTGAGAATGACTCTAAAGATGCTGAGAAAAACAGAGAAGAATTTGAAGACCAGTCCCTTGAAAAAGACAGTGACGACAAAACACCAGATGATGACCCTGAGCAAGGAAAATCTGAGG
	Intron 4-5	67,875,021	67,875,555			535	gtaaaaaaattacttgattaaaaag..........agttttgttgtgcattttgctgtag
5	XM_005257151.2.5	67,875,556	67,875,744	1	1	189	AGCCAACAGAAGTTGGGGATAAAGGTAACTCTGTGTCAGCAAATCTTGGCGACAACACAACAAATGCAACTTCAGAAGAGACTAGTCCCTCTGAAGGGAGGAGCCCTGTGGGGTGTCTCTCAGAAACCCCCGATAGCAGCAACATGGCAGAGAAGAAGGTGGCATCTGAGCTCCCCCAGGATGTGCCAG
	Intron 5-6	67,875,745	67,886,127			10,383	gtacagagggcagcgtatcaatgcc..........aaaatcagatattctatttttctag
6	XM_005257151.2.6	67,886,128	67,886,316	1	1	189	AAGAACCTAACAAGACATGTGAGAGCAGTAACACTAGTGCTACCACTACCTCCATCCAGCCTAATCTGGAAAACAGTAACAGCAGCAGTGAACTAAATTCTTCCCAGAGTGAATCTGCTAAGGCAGCTGATGATCCTGAAAATGGAGAAAGAGAATCTCATACACCTGTCTCTATTCAGGAAGAGATAG
	Intron 6-7	67,886,317	67,891,843			5,527	gtaagaatatacttcatccattcct..........gctttgtggcctattcatttgacag
7	XM_011524521.1.6	67,891,844	67,892,034	1	0	191	TAGGTGATTTCAAATCGGAGAAGTCCAACGGGGAGCTAAGTGAATCTCCTGGAGCTGGAAAAGGAGCATCTGGCTCAACTCGAATCATCACCAGATTGCGGAATCCAGATAGCAAACTTAGTCAGCTGAAGAGCCAGCAGGTGGCAGCCGCTGCACATGAAGCAAATAAATTATTTAAGGAGGGCAAAGAG
	Intron 7-8	67,892,035	67,893,369			1,335	gtgtgttctttctgtttaaaacaaa..........gcagtctttttatttttttggtcag
8	XM_011524521.1.7	67,893,370	67,893,725	0	2	356	GTACTGGTAGTTAACTCTCAAGGAGAAATTTCACGGTTGAGCACCAAAAAGGAAGTGATCATGAAAGGAAATATCAACAATTATTTTAAATTGGGTCAAGAAGGGAAGTATCGCGTCTACCACAATCAATACTCCACCAATTCATTTGCTTTGAATAAGCACCAGCACAGAGAAGACCATGATAAGAGAAGGCATCTTGCACATAAGTTCTGTCTGACTCCAGCAGGAGAGTTCAAATGGAACGGTTCTGTCCATGGGTCCAAAGTTCTTACCATATCTACTCTGAGACTGACTATCACCCAATTAGAAAACAACATCCCTTCATCCTTTCTTCATCCCAACTGGGCATCACATAG
	Intron 8-9	67,893,726	67,894,033			308	gtaaaggaaactaaggttaatttat..........ttctctcatttcttctgaaatacag
9	XM_011524521.1.8	67,894,034	67,894,165	2	2	132	GGCAAATTGGATCAAGGCAGTTCAGATGTGTAGCAAACCCAGAGAATTTGCATTGGCTTTAGCCATTTTGGAGTGTGCAGTTAAACCAGTTGTGATGCTACCAATATGGCGAGAATCTTTAGGACATACCAG
	Intron 9-10	67,894,166	67,903,788			9,623	gtaaatgaattctgagccttgtaaa..........tgtctttctatgcatgaattcttag
10	XM_011524521.1.9	67,903,789	67,903,918	2	0	130	GTTACACCGGATGACATCAATTGAAAGAGAAGAAAAGGAGAAAGTCAAAAAAAAAGAGAAGAAACAGGAAGAAGAAGAAACGATGCAGCAAGCGACATGGGTAAAATACACATTTCCAGTTAAGCATCAG
	Intron 10-11	67,903,919	67,904,701			783	gtaatttttacaacaaccctttaaa..........atcaaaatgttttcatttacaccag
11	XM_011524521.1.10	67,904,702	67,904,840	0	1	139	GTTTGGAAACAAAAAGGTGAAGAGTACAGAGTGACAGGATATGGTGGTTGGAGCTGGATTAGTAAAACTCATGTTTATAGGTTTGTTCCTAAATTGCCAGGCAATACTAATGTGAATTACAGAAAGTCGTTAGAAGGAA
	Intron 11-12	67,904,841	67,909,581			4,741	gtaagtaattaaaattacatgtcct..........attatcgttacatggttctttttag
12	XM_011524521.1.11	67,909,582	67,909,761	1	1	180	CCAAAAATAATATGGATGAAAATATGGATGAGTCAGATAAAAGAAAATGTTCACGAAGTCCAAAAAAAATAAAAATAGAGCCTGATTCTGAAAAAGATGAGGTAAAAGGTTCAGATGCTGCAAAAGGAGCAGACCAAAATGAAATGGATATCTCAAAGATTACTGAGAAGAAGGACCAAG
	Intron 12-13	67,909,762	67,910,876			1,115	gtaaggagagtcagctgtggagggc..........ttatataaatgtctttgtttcacag
13	XM_011524521.1.12	67,910,877	67,913,187	1	2	2,311	ATGTGAAGGAGCTCTTAGATTCTGACAGTGATAAACCCTGCAAGGAAGAACCAATGGAAGTAGACGATGACATGAAAACAGAGTCACATGTAAATTGTCAGGAGAGTTCTCAAGTAGATGTGGTCAATGTTAGTGAGGGTTTTCATCTAAGGACTAGTTACAAAAAGAAAACAAAATCATCCAAACTAGATGGACTTCTTGAAAGGAGAATTAAACAGTTTACACTGGAAGAAAAACAGCGACTCGAAAAAATCAAGTTGGAGGGTGGAATTAAGGGTATAGGAAAGACTTCTACAAATTCTTCAAAAAATCTCTCTGAATCACCAGTAATAACGAAAGCAAAAGAAGGGTGTCAGAGTGACTCGATGAGACAAGAACAGAGCCCAAATGCAAATAATG…
	Intron 13-14	67,913,188	67,918,713			5,526	gtatgtactttaaaatgtatttggg..........tggatttctttggttttcctttcag
14	XM_011524521.1.13	67,918,714	67,918,838	2	1	125	GTATAGACTTCAGACAGTAAAGTCCTTAGCTGGAGTGAGCCTGATGTTACGGTTACTGTGGGCAAGTTTGAGATGGGATGATATGGCGGCCAAGGCTCCTCCAGGAGGAGGGACTACACGGACAG
	Intron 14-15	67,918,839	67,920,014			1,176	gtaagggggaagggagttattttct..........atactattgaattaaatcaccatag
15	XM_011524521.1.14	67,920,015	67,920,143	1	1	129	AAACATCCGAAACTGAAATCACAACAACAGAAATAATTAAGAGGAGAGATGTTGGTCCTTATGGCATTCGATCTGAATATTGTATCAGGAAAATCATTTGTCCCATTGGAGTTCCAGAAACACCAAAAG
	Intron 15-16	67,920,144	67,922,839			2,696	gtaagaaatagaattctattctttc..........aaatattctgatttcctttccaaag
16	XM_011524521.1.15	67,922,840	67,922,990	1	2	151	AAACGCCTACACCTCAGAGGAAAGGCCTTCGATCAAGTGCACTGCGGCCAAAGAGACCAGAAACGCCCAAGCAAACTGGCCCTGTTATTATTGAAACCTGGGTAGCAGAAGAAGAACTGGAATTGTGGGAGATCAGGGCATTTGCTGAGAG
	Intron 16-17	67,922,991	67,924,546			1,556	gtaaggaaatggttaatacctggtc..........taagtttctcctttttttcctgcag
17	XM_011524521.1.16	67,924,547	67,924,589	2	0	43	AGTGGAGAAAGAAAAGGCACAAGCAGTTGAGCAACAGGCTAAG
	Intron 17-18	67,924,590	67,928,354			3,765	gttagtgaacagaagaaggcagagg..........tgtttcctctccttcacttttttag
18	XM_011524521.1.17	67,928,355	67,928,601	0	1	247	AAACGACTGGAGCAGCAGAAGCCGACAGTGATTGCAACTTCCACTACTTCCCCAACAAGCAGTACAACCAGCACCATCTCTCCAGCACAGAAGGTTATGGTGGCCCCCATAAGTGGCTCAGTTACAACTGGAACCAAAATGGTACTAACTACTAAAGTTGGATCTCCAGCTACAGTAACATTCCAACAAAACAAGAACTTTCATCAAACCTTTGCTACATGGGTTAAGCAAGGCCAGTCAAATTCAG
	Intron 18-19	67,928,602	67,928,958			357	gtatggaactatcattaagtaaaag..........tattaaatgtcttataccccattag
19	XM_011524521.1.18	67,928,959	67,929,120	1	1	162	CCACCAGCACAGCTGCCACATCTGCTACAACCATTGCCAGCACAGGTCAGACGTTCCAAATTACAGGCAATCCAGTCACTATGGCAGGAAAAGTAATTACCAAACTGCCACTTCCTGCAAACAGCAAGATTGTCGCTGTAAATGTGCCAGCAACACAAGGAG
	Intron 19-20	67,929,121	67,929,335			215	gtaagggaaatgtgaagttttaatt..........aattatggcttcatctttttttaag
20	XM_011524521.1.19	67,929,336	67,929,487	1	0	152	GCGTTGTTCAAGTACAGCAGAAAGTCCTGGGTATCATTCCATCAAGTACAGGTACCAGTCAGCAAACCTTTACTTCATTCCAGCCCAGGACAGCAACAGTCACAATTAGGCCCAATACCTCAGGCTCTGGAGGAACCACAAGCAATTCACAA
	Intron 20-21	67,929,488	67,931,910			2,423	gtaagaattcttacagacttatttg..........tcattgttctttgtgtcatttatag
21	XM_011524521.1.20	67,931,911	67,932,019	0	1	109	GTAATCACAGGGCCTCAGATTCGCCCTGGTATGACCGTGATTAGAACACCACTCCAACAGTCAACACTAGGAAAGGCAATTATTCGAACACCTGTGATGGTACAGCCAG
	Intron 21-22	67,932,020	67,940,438			8,419	gtatttatccatccagcattatcat..........tcataatgttttgctgtttgggtag
22	XM_011524521.1.21	67,940,439	67,940,656	1	0	218	GTGCTCCTCAGCAAGTGATGACTCAAATCATCAGGGGGCAGCCTGTCTCCACTGCAGTCTCCGCCCCTAACACGGTTTCCTCAACACCTGGGCAGAAAAGCTTAACTTCAGCAACGTCCACTTCAAATATACAGTCTTCAGCCTCACAACCCCCTCGCCCCCAACAAGGACAAGTGAAGCTCACCATGGCTCAACTTACTCAGTTAACACAGGGCCAC
	Intron 22-23	67,940,657	67,944,149			3,493	gtaagtaacataagctttattttaa..........tttacatgttgtgttttttccacag
23	XM_011524521.1.22	67,944,150	67,944,372	0	1	223	GGTGGCAATCAAGGTTTGACAGTAGTAATTCAAGGACAAGGTCAAACTACTGGACAGTTGCAGTTGATACCTCAAGGGGTGACTGTACTCCCAGGCCCAGGCCAGCAGCTAATGCAAGCTGCAATGCCAAATGGTACTGTTCAGCGATTCCTCTTTACCCCATTGGCAACAACAGCCACCACAGCCAGCACCACCACCACCACTGTTTCCACGACAGCAGCAG
	Intron 23-24	67,944,373	67,945,408			1,036	gtagagctgtgggtttatcggaaat..........aatggttcatctttcctttttacag
24	XM_011524521.1.23	67,945,409	67,946,325	1	0	917	GTACAGGTGAACAAAGGCAGAGTAAACTGTCACCCCAGATGCAGGTACATCAAGACAAAACCCTGCCACCAGCTCAGTCATCAAGTGTGGGTCCAGCAGAAGCCCAGCCACAGACTGCTCAGCCTTCAGCTCAGCCCCAGCCCCAAACCCAGCCCCAGTCCCCAGCTCAGCCTGAAGTTCAGACTCAGCCTGAAGTTCAGACCCAAACAACTGTTTCATCCCATGTCCCTTCTGAAGCACAACCCACCCACGCACAGTCATCCAAGCCCCAAGTTGCAGCACAGTCTCAGCCTCAAAGTAATGTCCAAGGACAGTCTCCTGTTCGTGTCCAAAGTCCATCACAGACTCGAATACGTCCATCAACTCCATCCCAACTGTCTCCTGGACAACAATCCCAGG…
	Intron 24-25	67,946,326	67,947,725			1,400	gtaaagttattaagtaaaagcagca..........cttttggatttattctgtcctgaag
25	XM_011524521.1.24	67,947,726	67,947,808	0	2	83	GTGGTGATGAAGCATAATGCTGTAATAGAACATTTAAAACAGAAAAAGAGCATGACTCCAGCTGAAAGAGAAGAGAATCAAAG
	Intron 25-26	67,947,809	67,948,080			272	gtaggggagacgcagggtcttgttg..........acataggttgtgtatttttctctag
26	XM_011524521.1.25	67,948,081	67,948,306	2	0	226	AATGATTGTCTGTAACCAGGTGATGAAGTATATTTTGGATAAGATAGATAAAGAAGAAAAACAGGCAGCAAAAAAACGGAAGCGTGAAGAGAGTGTGGAGCAGAAACGTAGCAAGCAGAATGCCACTAAGCTGTCAGCTCTGCTCTTCAAGCACAAAGAGCAGCTCAGAGCCGAGATCCTGAAGAAGAGAGCACTCCTGGACAAGGATCTGCAAATTGAAGTGCAG
	Intron 26-27	67,948,307	67,959,540			11,234	gtaagagggcacatccttttcttct..........ttgtattgtctttaattgataacag
27	XM_011524521.1.26	67,959,541	67,959,875	0	2	335	GAAGAGCTGAAGAGAGACCTGAAAATTAAGAAAGAAAAAGACCTGATGCAGTTGGCTCAGGCCACAGCAGTAGCTGCACCCTGCCCCCCAGTGACACCAGCTCCTCCAGCCCCTCCAGCCCCTCCACCTTCACCTCCCCCTCCACCTGCTGTGCAACACACAGGCCTTCTGTCCACGCCCACCTTACCTGCTGCTTCCCAGAAGAGGAAGCGGGAAGAGGAAAAAGACTCCAGCTCAAAGTCCAAGAAAAAGAAAATGATCTCTACTACCTCAAAGGAAACTAAGAAGGACACAAAGCTTTACTGTATCTGTAAAACGCCTTATGATGAATCTAA
	Intron 27-28	67,959,876	67,963,332			3,457	gtgagtagatctttttgagctctag..........tcattttcattgtgaatacttttag
28	XM_011524521.1.27	67,963,333	67,963,506	2	2	174	GTTCTATATTGGCTGTGATCTTTGTACTAACTGGTATCATGGAGAATGTGTTGGCATCACAGAAAAGGAGGCTAAGAAAATGGATGTGTACATCTGTAATGATTGTAAACGGGCACAAGAGGGCAGCAGTGAGGAATTGTACTGTATCTGCAGAACACCTTATGATGAGTCACA
	Intron 28-29	67,963,507	67,964,211			705	gtgagttctgataagagcatcatat..........cacatttccatttcggatcttgcag
29	XM_011524521.1.28	67,964,212	67,964,404	2	0	193	ATTTTATATTGGCTGTGATCGGTGTCAGAATTGGTACCATGGGCGCTGCGTTGGCATCTTGCAAAGTGAGGCAGAGCTCATTGATGAGTATGTCTGTCCACAGTGCCAGTCAACAGAGGATGCCATGACAGTGCTCACGCCACTAACAGAGAAGGATTATGAGGGGTTGAAGAGGGTGCTCCGTTCCTTACAG
	Intron 29-30	67,964,405	67,966,571			2,167	gtgagacccctctgtgtgcagcatt..........taatgatgctgctttttcattatag
30	XM_011524521.1.29	67,966,572	67,966,656	0	1	85	GCCCATAAGATGGCCTGGCCTTTCCTTGAACCAGTAGACCCTAATGATGCACCAGATTATTATGGTGTTATTAAGGAACCTATGG
	Intron 30-31	67,966,657	67,975,771			9,115	gtaagtacatgagttgaatatgaag..........atgttttacattttgtgtttttaag
31	XM_011524521.1.30	67,975,772	67,975,958	1	2	187	ACCTTGCCACCATGGAAGAAAGAGTACAAAGACGATATTATGAAAAGCTGACGGAATTTGTGGCAGATATGACCAAAATTTTTGATAACTGTCGTTACTACAATCCAAGTGACTCCCCATTTTACCAGTGTGCAGAAGTTCTCGAATCATTCTTTGTACAGAAATTGAAAGGCTTCAAAGCTAGCAG
	Intron 31-32	67,975,959	67,982,251			6,293	gtgagcagatgggttcggtattctg..........gttcccttttttctatattctgtag
32	XM_011524521.1.31	67,982,252	67,984,376	2	0	2,125	GTCTCATAACAACAAACTGCAGTCTACAGCTTCTTAAAGTTCAGCGTGTTAACCTAACATAAAACACAGCAAGAATCTGGTTGTCTGAACTATTTTAAATTAAGGAGCCAGATGTTTTTAGTCAGGCTATCCTGACAAGACTTGACCTAAACTTCGTTTTTATTGGTCATAACAGTCCAATTATATTCTTGGCCAATTTTGTCCAACGGACAAGAAAAAAGCAAAGTCAACGACACCATTATCTTGTCAAGATCAGATGGTTTTACTATTGTGGCAGAAGCGAGAAAACTTTGTTTATTGAAAAAAAAAGAAAAAGAAAGCAAGAAAAAAAGATACTATGGGGTCAAGTGTAACTCCATGGAAATGCCACGTCTGCTCTTCAGTGAAGAAGCTGGTTTA…
	3' downstream sequence						gatttggtgcagtttctaatgaagcaatggttggttggttaatatgtttt..........

## Sheet: LPIN1
No.	Exon / Intron	Start	End	Start Phase	End Phase	Length	Sequence
	5' upstream sequence						..........gcctgcccaggctccagtgtcacccagcccagcctcccagcttctgagcc
1	NM_001261428.1.1	11,677,579	11,677,728	0	0	150	GGTGTTGCCGGGGGACATTTCTCTCCTGATGCTGGGTGAGGAGGCAGACAGCACCATACAGGGCGGGCCATGGGGGAACAGGACGGCATTCGCAGCTCCAGCTGGGAGACCTCGCAGGGCAAGAGCTCCCCAGACTCGGCTTGGTCATGG
	Intron 1-2	11,677,729	11,713,755			36,027	gtaagggccggccatgtggccatct..........aatttctaatgtttttgtttttcag
2	NM_001261428.1.2	11,713,756	11,713,812	0	0	57	ATTCCAATAATGAGAGACCCTGGGTGGATTCGAAATGTATGGTCTTCAAACATTAAC
	Intron 2-3	11,713,813	11,765,532			51,720	gtgagtgccgctgtgatagaatgtc..........gtgtttttttttgtctgttttccag
3	XM_006711874.1.2	11,765,533	11,765,733	0	0	201	GTGCAGACCATGAATTACGTGGGGCAGTTAGCCGGCCAGGTGTTTGTCACCGTGAAGGAGCTCTACAAGGGGCTGAATCCCGCCACACTCTCAGGGTGCATTGACATCATTGTCATCCGCCAGCCCAATGGAAACCTCCAATGCTCCCCTTTCCACGTCCGCTTTGGGAAGATGGGGGTCCTGCGCTCCCGAGAGAAAGTG
	Intron 3-4	11,765,734	11,767,762			2,029	gtgagctctcagggcacggggacct..........tttcttaaccatgttttcccttcag
4	XM_006711874.1.3	11,767,763	11,767,858	0	0	96	GTTGACATAGAAATCAATGGGGAATCTGTGGATTTGCATATGAAATTGGGAGATAATGGAGAAGCATTTTTTGTTCAAGAAACAGATAATGATCAG
	Intron 4-5	11,767,859	11,771,371			3,513	gtaaggaagcctgggtggtcagggt..........tttagaaaatgtgttcttttcttag
5	XM_006711874.1.4	11,771,372	11,771,679	0	2	308	GAAGTTATCCCTATGCACCTGGCCACCTCCCCCATCCTGTCAGAAGGAGCTTCGAGAATGGAATGCCAGCTGAAAAGGGGCTCTGTGGACAGGATGAGAGGCCTGGACCCCAGCACGCCAGCCCAAGTGATCGCTCCCAGCGAGACGCCGTCAAGCAGCTCTGTAGTAAAGAAGAGAAGAAAAAGGAGGAGAAAGTCACAGCTGGACAGCCTGAAGAGAGATGACAACATGAACACATCTGAGGATGAGGACATGTTCCCCATCGAGATGAGCTCGGATGAGGCCATGGAGCTGCTGGAGAGCAGCAG
	Intron 5-6	11,771,680	11,773,619			1,940	gtaataactgtccagggtggagggg..........tttaatctttttttttttcctccag
6	XM_006711874.1.5	11,773,620	11,773,745	2	2	126	AACTCTTCCTAATGATATACCTCCATTCCAAGATGATATTCCTGAGGAAAACCTCTCCCTGGCTGTGATTTACCCTCAGTCAGCCTCATACCCTAATTCGGATAGAGAGTGGTCACCCACTCCCAG
	Intron 6-7	11,773,746	11,776,085			2,340	gtaagctgttccctgttcccctggc..........atgtgtatcacgtggtggtatccag
7	XM_006711874.1.6	11,776,086	11,776,193	2	2	108	TAGCCTGGTAGATTGCAAAAGGACTGCCCCTCATCTTGCAGTTGCGGCCGAGGGAGGTCTGTCTAGTTCTTGCCCTCCACAGTCTTCCCTGTTCCATCCTTCGGAAAG
	Intron 7-8	11,776,194	11,779,518			3,325	gtagaggagttattttccccattgg..........attttcgctttgtgttttccttaag
8	XM_006711874.1.7	11,779,519	11,779,645	2	0	127	TCCTTCCGGTTCCCGACCTTCAACACCTAAAAGTGATTCAGAATTGGTCAGCAAGTCCACGGAAAGGACAGGGCAGAAGAACCCAGAAATGCTTTGGCTGTGGGGAGAGCTGCCGCAGGCTGCTAAG
	Intron 8-9	11,779,646	11,782,200			2,555	gtgagagtctcttcaattctgccac..........tgtccctctctcctctttgctctag
9	XM_006711874.1.8	11,782,201	11,782,507	0	1	307	TCTTCTTCTCCACACAAGATGAAAGAGTCCAGCCCATTGAGCAGTAGAAAAATTTGTGATAAAAGTCACTTTCAGGCCATTCACAGCGAATCTTCAGACACTTTTAGTGACCAATCGCCAACTCTGGTCGGTGGGGCACTTTTGGACCAGAACAAGCCTCAGACAGAAATGCAGTTTGTGAATGAAGAAGACCTGGAGACCTTAGGAGCAGCAGCGCCACTCTTGCCCATGATCGAGGAGCTCAAACCCCCCTCTGCCAGTGTAGTCCAGACAGCAAACAAGACGGATTCTCCTTCCAGGAAAAGAG
	Intron 9-10	11,782,508	11,783,828			1,321	gtaccaaggctggggcttcccggct..........tgacttgagccatttgccgttttag
10	XM_006711874.1.9	11,783,829	11,783,922	1	2	94	ATAAACGAAGCCGACATCTTGGTGCTGACGGCGTCTACTTGGATGACCTCACAGACATGGATCCTGAAGTGGCGGCCCTGTATTTTCCCAAAAA
	Intron 10-11	11,783,923	11,784,885			963	gtaaaattcctgttaattcctcaca..........tctctgccgcttttcctccttccag
11	XM_006711874.1.10	11,784,886	11,785,076	2	1	191	CGGAGATCCTTCCGGACTCGCAAAACATGCAAGCGACAACGGAGCCCGGTCAGCCAACCAGTCCCCGCAGTCGGTGGGCAGCTCGGGCGTGGACAGTGGCGTGGAGAGCACCTCGGACGGGCTGAGGGACCTCCCTTCCATCGCCATCTCCCTCTGCGGGGGCCTCAGCGACCACCGGGAGATCACGAAAG
	Intron 11-12	11,785,077	11,787,073			1,997	gtaccgcgggcctcgcgcgggcgcc..........tgatcctctgcaattgctgtcacag
12	XM_006711874.1.11	11,787,074	11,787,167	1	2	94	ATGCATTCCTGGAGCAAGCTGTGTCATATCAACAGTTTGTGGACAACCCCGCTATTATCGATGACCCCAATCTCGTGGTAAAGATTGGGAGTAA
	Intron 12-13	11,787,168	11,788,386			1,219	gtaagtacctcttgaaagtcacttt..........catatatttcattgttttgtgttag
13	XM_006711874.1.12	11,788,387	11,788,456	2	0	70	ATATTATAACTGGACAACAGCAGCACCCCTCCTCCTGGCAATGCAGGCCTTCCAGAAACCTTTGCCAAAG
	Intron 13-14	11,788,457	11,791,913			3,457	gtgagctttaacatgagaaagaaaa..........ttatgttaccatccatttaaaacag
14	XM_006711874.1.13	11,791,914	11,792,006	0	0	93	GCCACTGTGGAATCTATCATGAGGGATAAAATGCCCAAAAAGGGAGGAAGATGGTGGTTTTCATGGAGGGGAAGAAACACCACAATCAAGGAG
	Intron 14-15	11,792,007	11,795,407			3,401	gtaagcccagaagacaaagcagtgc..........gactctttcttttcttcttttctag
15	XM_006711874.1.14	11,795,408	11,795,487	0	2	80	GAAAGTAAGCCAGAGCAGTGCTTGGCTGGCAAGGCCCATAGCACCGGAGAGCAACCGCCGCAGCTCAGCTTGGCCACCAG
	Intron 15-16	11,795,488	11,802,906			7,419	gtgcggtaggaggcttcttgggatg..........gtgatgacatcactgtgtgttccag
16	XM_006711874.1.15	11,802,907	11,803,033	2	0	127	GGTAAAGCATGAATCATCCTCCAGTGATGAGGAGCGCGCAGCTGCCAAGCCATCAAACGCAGGCCACCTCCCTCTTCTGCCTAATGTCAGCTACAAGAAGACTCTCCGGCTGACTTCCGAGCAGCTT
	Intron 16-17	11,803,034	11,804,422			1,389	gtgagtctcccatgcttggcgcggc..........aatactaatggttcatgtttttcag
17	XM_006711874.1.16	11,804,423	11,804,571	0	2	149	AAAAGCTTGAAGTTGAAGAATGGCCCCAACGACGTGGTTTTCAGTGTCACCACGCAGTACCAAGGCACGTGCCGCTGTGAGGGCACCATCTATCTGTGGAACTGGGATGATAAAGTCATCATTTCTGATATTGATGGGACAATTACCAG
	Intron 17-18	11,804,572	11,805,069			498	gtaggtcctgctgacttggggccca..........tttttctcttttcctcttcatttag
18	XM_006711874.1.17	11,805,070	11,805,156	2	2	87	ATCAGATACTCTTGGCCACATTTTGCCCACCCTTGGGAAGGATTGGACCCATCAGGGCATCGCTAAGCTGTACCATAAAGTGAGCCA
	Intron 18-19	11,805,157	11,815,087			9,931	gtgagtacagagttcctgtttcccg..........aatgtgaatgttttatgtctttcag
19	XM_006711874.1.18	11,815,088	11,815,240	2	2	153	GAATGGATATAAATTTCTCTACTGTTCTGCCCGTGCCATCGGGATGGCGGACATGACGCGGGGCTACCTGCACTGGGTCAACGAGAGGGGCACGGTGCTGCCCCAGGGGCCCCTGCTGCTGAGTCCCAGCAGCCTCTTCTCTGCCCTGCACAG
	Intron 19-20	11,815,241	11,819,483			4,243	gtaccaggcctgctccctgcacctc..........aatctgttatttatttgtttaacag
20	XM_006711874.1.19	11,819,484	11,819,598	2	0	115	AGAAGTGATTGAAAAGAAGCCAGAAAAGTTTAAAGTCCAGTGTTTGACAGACATCAAAAACCTGTTTTTCCCCAACACAGAACCCTTTTATGCTGCTTTTGGAAACCGACCAGCT
	Intron 20-21	11,819,599	11,820,410			812	gtaagtagtagattgggtatagaag..........tttaaatcacctttaccaaatatag
21	XM_006711874.1.20	11,820,411	11,820,514	0	2	104	GATGTGTATTCATACAAGCAAGTAGGAGTGTCTTTGAATAGAATATTTACCGTCAACCCTAAAGGAGAGCTGGTACAGGAACATGCAAAGACCAACATCTCTTC
	Intron 21-22	11,820,515	11,824,631			4,117	gtgagtattgtacacattttatgtg..........agtgacaatgtccctttccttccag
22	XM_006711874.1.21	11,824,632	11,827,409	2	2	2,778	GTATGTGAGACTCTGTGAAGTAGTCGACCACGTTTTCCCGTTGCTGAAAAGAAGCCATTCTTCAGACTTTCCCTGTTCGGATACCTTCAGTAACTTCACCTTTTGGAGAGAGCCACTGCCACCTTTTGAAAACCAGGACATTCATTCTGCCTCAGCGTAAAATGTCCCAAGCAGCCTCTTGCCAGCAGTGCAGAGCCTGGTTGTCACCCATTAAAGGATAGGTCTCCCCGGAGTGCACAGCTCCACCTGGGAGCCTGGCGCGTCATCATTGGCCTGACAGCAGAGAGAATTGAGAAGCATTTCTCCCCTGCCCCACCCCGGGGCTGACATTTCTAAGCAAGATAGGAAGGGAGCACTTTCTAGGCTAGGAGTTGGGTGCATTTGTACCGTGAAAAGCAT…
	3' downstream sequence						tcaggtgtgtgaattttaaatagtttttggtaagttactaagttgttgac..........

## Sheet: RPS6KB1
No.	Exon / Intron	Start	End	Start Phase	End Phase	Length	Sequence
	5' upstream sequence						..........tgccagcgcctggatcctgccgatagttctgcgcatgtccactgcccact
1	NM_001272044.1.1	59,893,046	59,893,325	-	-	280	GTTTGGCTTCACGGAACCCTGTACGCATGCTCCTACGCTGAACTTTAGGAGCCAGTCTAAGGCCTAGGCGCAGACGCACTGAGCCTAAGCAGCCGGTGATGGCGGCAGCGGCTGTGGTGGCTGCGGCGGGTCCGGGCCCATGAGGCGACGAAGGAGGCGGGACGGCTTTTACCCAGCCCCGGACTTCCGAGACAGGGAAGCTGAGGACATGGCAGGAGTGTTTGACATAGACCTGGACCAGCCAGAGGACGCGGGCTCTGAGGATGAGCTGGAGGAGGGG
	Intron 1-2	59,893,326	59,893,795			470	gtgaggcccggggtccccgggggcc..........tctcggcctgtcgcttctctcctag
2	XM_011525103.1.2	59,893,796	59,893,924	-	-	129	GAAGCGCTCAGCTGTTAGAAGTGACAGCTGAAAACTTCTGTCGGGAGTAGCACTGCCGCTGCTGTTACAGCCACCAGGAGTTTTATTTCGGGAGCAAGGGGGCTCTGCTGCATCTTCCAATCTTCCAGG
	Intron 2-3	59,893,925	59,910,561			16,637	gtttgtttgtttgcttttttttttt..........ctgaaacttttaacatatttttcag
3	NM_001272042.1.2	59,910,562	59,910,611	0	2	50	GGTCAGTTAAATGAAAGCATGGACCATGGGGGAGTTGGACCATATGAACT
	Intron 3-4	59,910,612	59,912,683			2,072	gtaagtttatatgaagagattttca..........tttttggttttgcttttcttcccag
4	NM_001272042.1.3	59,912,684	59,912,804	2	0	121	TGGCATGGAACATTGTGAGAAATTTGAAATCTCAGAAACTAGTGTGAACAGAGGGCCAGAAAAAATCAGACCAGAATGTTTTGAGCTACTTCGGGTACTTGGTAAAGGGGGCTATGGAAAG
	Intron 4-5	59,912,805	59,914,634			1,830	gtaggcaatatttttgaaatgagag..........taacacacacttttttttaatccag
5	NM_001272043.1.4	59,914,635	59,914,703	0	0	69	GTTTTTCAAGTACGAAAAGTAACAGGAGCAAATACTGGGAAAATATTTGCCATGAAGGTGCTTAAAAAG
	Intron 5-6	59,914,704	59,926,434			11,731	gtgatttccactccccctttttagt..........ttatagatgatctcttttcctttag
6	NM_001272042.1.4	59,926,435	59,926,582	0	1	148	GCAATGATAGTAAGAAATGCTAAAGATACAGCTCATACAAAAGCAGAACGGAATATTCTGGAGGAAGTAAAGCATCCCTTCATCGTGGATTTAATTTATGCCTTTCAGACTGGTGGAAAACTCTACCTCATCCTTGAGTATCTCAGTG
	Intron 6-7	59,926,583	59,930,116			3,534	gtcagtacacagagtttggtgtaat..........taatgttttttctttttctttacag
7	NM_001272042.1.5	59,930,117	59,930,174	1	2	58	GAGGAGAACTATTTATGCAGTTAGAAAGAGAGGGAATATTTATGGAAGACACTGCCTG
	Intron 7-8	59,930,175	59,931,621			1,447	gtaagtgaactttttgtggttgcat..........tttattaaatcacttttgtttccag
8	NM_001272042.1.6	59,931,622	59,931,722	2	1	101	CTTTTACTTGGCAGAAATCTCCATGGCTTTGGGGCATTTACATCAAAAGGGGATCATCTACAGAGACCTGAAGCCGGAGAATATCATGCTTAATCACCAAG
	Intron 8-9	59,931,723	59,934,169			2,447	gtggagacataccgtaaacaattct..........atcatgctgtaatctttcattgtag
9	NM_001272042.1.7	59,934,170	59,934,260	1	2	91	GTCATGTGAAACTAACAGACTTTGGACTATGCAAAGAATCTATTCATGATGGAACAGTCACACACACATTTTGTGGAACAATAGAATACAT
	Intron 9-10	59,934,261	59,934,433			173	gtgagctacatgttaaacataattg..........aagcatattattttcctcattgtag
10	NM_001272042.1.8	59,934,434	59,934,524	2	0	91	GGCCCCTGAAATCTTGATGAGAAGTGGCCACAATCGTGCTGTGGATTGGTGGAGTTTGGGAGCATTAATGTATGACATGCTGACTGGAGCA
	Intron 10-11	59,934,525	59,935,192			668	gtaggtgcacagttaaaagctgcat..........tttttcacttgtcttctactcttag
11	NM_001272042.1.9	59,935,193	59,935,300	0	0	108	CCCCCATTCACTGGGGAGAATAGAAAGAAAACAATTGACAAAATCCTCAAATGTAAACTCAATTTGCCTCCCTACCTCACACAAGAAGCCAGAGATCTGCTTAAAAAG
	Intron 11-12	59,935,301	59,936,214			914	gtaaggttcttaaatggtcactgac..........tccaagctttttttcctctttaaag
12	NM_001272042.1.10	59,936,215	59,936,277	0	0	63	CTGCTGAAAAGAAATGCTGCTTCTCGTCTGGGAGCTGGTCCTGGGGACGCTGGAGAAGTTCAA
	Intron 12-13	59,936,278	59,936,463			186	gtagggattggcatctttggtgttt..........tttcttcctgctttttttttcctag
13	NM_001272042.1.11	59,936,464	59,936,541	0	0	78	GCTCATCCATTCTTTAGACACATTAACTGGGAAGAACTTCTGGCTCGAAAGGTGGAGCCCCCCTTTAAACCTCTGTTG
	Intron 13-14	59,936,542	59,940,835			4,294	gtaagtatacatgaaagtgtataat..........tctaaattattttgtttgtataaag
14	NM_001272042.1.12	59,940,836	59,940,943	0	0	108	CAATCTGAAGAGGATGTAAGTCAGTTTGATTCCAAGTTTACACGTCAGACACCTGTCGACAGCCCAGATGACTCAACTCTCAGTGAAAGTGCCAATCAGGTCTTTCTG
	Intron 14-15	59,940,944	59,945,405			4,462	gtaagtgaaagaatttccatgtagt..........gtagtccactgttactgtctttcag
15	NM_001272042.1.13	59,945,406	59,945,518	0	2	113	GGTTTTACATATGTGGCTCCATCTGTACTTGAAAGTGTGAAAGAAAAGTTTTCCTTTGAACCAAAAATCCGATCACCTCGAAGATTTATTGGCAGCCCACGAACACCTGTCAG
	Intron 15-16	59,945,519	59,946,550			1,032	gtatttcacactcttattttcactt..........atgatagctcttccttgtcttaaag
16	NM_001272042.1.14	59,946,551	59,950,426	2	2	3,876	CCCAGTCAAATTTTCTCCTGGGGATTTCTGGGGAAGAGGTGCTTCGGCCAGCACAGCAAATCCTCAGACACCTGTGGAATACCCAATGGAAACAAGTGGCATAGAGCAGATGGATGTGACAATGAGTGGGGAAGCATCGGCACCACTTCCAATACGACAGCCGAACTCTGGGCCATACAAAAAACAAGCTTTTCCCATGATCTCCAAACGGCCAGAGCACCTGCGTATGAATCTATGACAGAGCAATGCTTTTAATGAATTTAAGGCAAAAAAGGTGGAGAGGGAGATGTGTGAGCATCCTGCAAGGTGAAACGACTCAAAATGACAGTTTCAGAGAGTCAATGTCATTACATAGAACACTTCAGACACAGGAAAAATAAACGTGGATTTTAAAAAATC…
	3' downstream sequence						tagaagtgatttatttttttattatcttaaagataggaaggaattagtat..........

## Sheet: CPSF6
No.	Exon / Intron	Start	End	Start Phase	End Phase	Length	Sequence
	5' upstream sequence						..........agtccccgcccccggccggcccctgtcgcccgcgcctccctccctcgggc
1	NM_007007.2.1	69,239,537	69,239,706	0	0	170	CTCGGAAGTGACGCAAGCGCCCCCCCACCGCCGCTAGATCCGCTGCTGCTGCCGCGGCGGGCAGACCTGCAGGAGGCGGCGGCGGCGGCGGCGGCCGAGGCTGAAGGAAGATGGCGGACGGCGTGGACCACATAGACATTTACGCGGATGTCGGCGAAGAGTTCAACCAG
	Intron 1-2	69,239,707	69,251,128			11,422	gtacgtgagagcccaggtccccgcc..........ctagagcattatttctgtatctcag
2	NM_007007.2.2	69,251,129	69,251,338	0	0	210	GAAGCTGAATATGGTGGGCATGATCAGATAGATTTGTATGACGATGTCATATCTCCATCTGCAAATAATGGAGATGCCCCAGAAGACCGAGATTACATGGATACTCTCCCACCAACTGTTGGTGATGATGTGGGTAAAGGAGCAGCACCAAATGTTGTCTATACATATACTGGAAAGAGAATTGCATTATATATTGGAAATCTAACATGG
	Intron 2-3	69,251,339	69,253,050			1,712	gtaagtgaagttaatataagaatta..........taatgagggggaaaatatcttgcag
3	NM_007007.2.3	69,253,051	69,253,154	0	2	104	TGGACAACAGATGAAGACTTAACTGAAGCAGTTCATTCTTTGGGAGTAAATGATATTTTGGAGATAAAATTTTTTGAAAATCGGGCAAATGGCCAGTCAAAGGG
	Intron 3-4	69,253,155	69,256,696			3,542	gtaagttttttttttctttcttttt..........tcctcaccccttaaacactttttag
4	NM_007007.2.4	69,256,697	69,256,842	2	1	146	GTTTGCCCTTGTTGGTGTTGGATCTGAAGCATCTTCAAAAAAGTTAATGGATCTGTTACCTAAAAGAGAACTTCATGGTCAGAATCCTGTTGTAACTCCATGCAATAAACAGTTCCTGAGTCAATTTGAAATGCAGTCCAGGAAAA
	Intron 4-5	69,256,843	69,257,731			889	gtaagcagtcctcagaggcttttat..........tttatgagtatttggatatttgcag
5	NM_007007.2.5	69,257,732	69,257,905	1	1	174	CTACACAATCAGGACAAATGTCTGGGGAAGGTAAAGCTGGTCCTCCAGGAGGCAGTTCCCGTGCAGCATTTCCACAAGGTGGTAGAGGACGGGGCCGTTTTCCAGGGGCTGTTCCTGGTGGGGACAGATTTCCTGGGCCAGCAGGACCAGGAGGGCCACCCCCACCTTTTCCAG
	Intron 5-6	69,257,906	69,258,034			129	gtaaaacttttcttaaattaccatg..........ttgttatgctatttttggaatccag
6	NM_001300947.1.6	69,258,035	69,258,145	1	1	111	GAAATTTGATCAAGCATCTTGTTAAAGGAACTCGGCCTTTGTTCCTGGAAACTAGGATTCCATGGCATATGGGGCACAGCATAGAGGAAATACCCATTTTTGGCCTAAAAG
	Intron 6-7	69,258,146	69,258,589			444	gtctttatttttctccaaacttgct..........tctctctttctcctttgttttttag
7	NM_007007.2.6	69,258,590	69,259,094	1	2	505	CTGGACAGACTCCACCACGTCCACCCTTAGGTCCTCCAGGCCCACCTGGTCCACCAGGTCCTCCACCTCCTGGTCAGGTTCTGCCTCCTCCTCTAGCTGGGCCTCCTAATCGAGGAGATCGCCCTCCACCACCAGTTCTTTTTCCTGGACAACCTTTTGGGCAGCCTCCATTGGGTCCACTTCCTCCTGGCCCTCCACCTCCAGTTCCAGGCTACGGCCCCCCTCCTGGCCCACCACCTCCACAACAGGGACCACCTCCACCTCCAGGCCCCTTTCCACCTCGTCCACCCGGTCCACTTGGGCCACCCCTTACACTAGCTCCTCCTCCGCATCTTCCTGGACCACCTCCAGGTGCCCCACCGCCAGCTCCGCATGTGAACCCAGCTTTCTTTCCTCCAC…
	Intron 7-8	69,259,095	69,259,427			333	gtaagttagtgtgtatctgtgaaag..........taaggtttatgtttttgttttacag
8	NM_007007.2.7	69,259,428	69,259,543	2	1	116	GGAAATGGATACTGCAAGAACGCCATTGAGTGAAGCTGAATTTGAAGAAATCATGAATAGAAATAGGGCAATCTCAAGCAGTGCTATTTCGAGAGCTGTGTCTGATGCCAGTGCTG
	Intron 8-9	69,259,544	69,260,043			500	gtttgtgtatttcttgtattaatat..........tcaaaccctttcctttccctcacag
9	NM_007007.2.8	69,260,044	69,260,197	1	2	154	GTGATTATGGGAGTGCTATTGAGACACTGGTAACTGCAATTTCTTTAATTAAACAATCCAAAGTATCTGCTGATGATCGTTGCAAAGTTCTTATTAGTTCTTTGCAAGATTGCCTTCATGGAATTGAGTCCAAGTCTTATGGTTCTGGATCAAG
	Intron 9-10	69,260,198	69,262,369			2,172	gtaaaactttcctgtctcatttcca..........gcattaatccagtaatttcttttag
10	XM_005268590.2.9	69,262,370	69,262,562	2	0	193	AAGACGTGAACGATCAAGAGAGAGGGACCATAGTAGATCACGAGAAAAGAGTCGACGTCATAAATCCCGTAGTAGAGACCGTCATGACGATTATTACAGAGAGAGAAGCAGAGAACGAGAGAGGCACCGGGATCGTGACCGAGACCGTGACCGAGAGCGTGACCGAGAGCGCGAATATCGTCATCGTTAGAAG
	Intron 10-11	69,262,563	69,269,511			6,949	gtgggtattccttgttccctgttaa..........catcacaaattttgacacattacag
11	NM_007007.2.10	69,269,512	69,274,358	-	-	4,847	CTGAAGGAAGAGGATCACCTTCCAAGACAAAACAGTCTTCATGGGGGAAAAATGACGCTTGTCCAGCAGTTTGCTTCTTGTGATTGAACTGAACCTGTAAGGATTCATGGATAAAATGAACAGGAATAGATCTGAATAAAGCAAATCTGCATAAATGGTAACCAGTAGCTCTACTTTTATTTTTTATGTTGCTTAACTGTTTTATTTGAAGGAAACCTGTGTGATTTAAAAAGTTATAGCTTTTGCAACTTTATTACTGGTTATATACATTTGGCCATTATGATGTGCAAGCAATTGGAAAAAAAGTCAAGTAAATGCTTGTTTTTGTAGTAGTTTGTTCTTGTTAAAAATGTTTATATGATAATGTCTGTAAACAGCATCACTTTGATTACAATAGAT…
	3' downstream sequence						ctttgcagtttgtcttttttgtttaatttgttatttggtaaccattgtgt..........

## Sheet: LGALS8
No.	Exon / Intron	Start	End	Start Phase	End Phase	Length	Sequence
	5' upstream sequence						..........aggtgtgtactgtcaaaaagcagcgcctccaagtctcttctggcactgtc
1	NM_006499.4.1	236,523,439	236,523,624	-	-	186	TGGACTTGGATCCGAGGCAGACGAGGAAGCTGAGAAAACCCTGGCGTTGACCCCGTGGACCTGGGCGCCCCGGGAAGGCCAGCGCTTGGTCCAGGCAGGCGGGGCCTGTGCGGTGACCACCCTGGTCCTGAAAAGTCCCAGCCCCGAGCGCCCTCCCTCCTAGACCTGGAGGCCTGGAACAGCCAG
	Intron 1-2	236,523,625	236,523,969			345	gtggacgtcggcccacctttctttt..........gactgactcctgtcgcttcccgtag
2	NM_006499.4.2	236,523,970	236,524,061	-	-	92	CCGCCCACGGACGCCAGAGCCGGGAACCCTGACGGCACTTAGCTGCTGACAAACAACCTGCTCCGTGGAGCGCCTGAAACACCAGTCTTTGG
	Intron 2-3	236,524,062	236,525,967			1,906	gtgagtcgcgcgacccccggcctcg..........tttcctctatttttactttacacag
3	NM_006499.4.3	236,525,968	236,526,115	0	0	148	GGCCAGTGCCTCAGTTTCAATCCAGGTAACCTTTAAATGAAACTTGCCTAAAATCTTAGGTCATACACAGAAGAGACTCCAATCGACAAGAAGCTGGAAAAGAATGATGTTGTCCTTAAACAACCTACAGAATATCATCTATAACCCG
	Intron 3-4	236,526,116	236,537,496			11,381	gtaactgatttctataagataactt..........acatttgttaaattttttttcttag
4	NM_006499.4.4	236,537,497	236,537,585	0	2	89	GTAATCCCGTTTGTTGGCACCATTCCTGATCAGCTGGATCCTGGAACTTTGATTGTGATACGTGGGCATGTTCCTAGTGACGCAGACAG
	Intron 4-5	236,537,586	236,538,878			1,293	gtaaaatcactgtgctaaaggaagg..........ggcccctgtgtcttccctcatatag
5	NM_006499.4.5	236,538,879	236,539,089	2	0	211	ATTCCAGGTGGATCTGCAGAATGGCAGCAGCATGAAACCTCGAGCCGATGTGGCCTTTCATTTCAATCCTCGTTTCAAAAGGGCCGGCTGCATTGTTTGCAATACTTTGATAAATGAAAAATGGGGACGGGAAGAGATCACCTATGACACGCCTTTCAAAAGAGAAAAGTCTTTTGAGATCGTGATTATGGTGCTGAAGGACAAATTCCAG
	Intron 5-6	236,539,090	236,540,563			1,474	gtaggttttggagagggacaggttg..........ggctctgtcttctgtatctctctag
6	NM_006499.4.6	236,540,564	236,540,683	0	0	120	GTGGCTGTAAATGGAAAACATACTCTGCTCTATGGCCACAGGATCGGCCCAGAGAAAATAGACACTCTGGGCATTTATGGCAAAGTGAATATTCACTCAATTGGTTTTAGCTTCAGCTCG
	Intron 6-7	236,540,684	236,541,653			970	gtgagtgaccttccacagcttgggg..........attaatctttattatcttttctcag
7	NM_006499.4.7	236,541,654	236,541,710	0	0	57	GACTTACAAAGTACCCAAGCATCTAGTCTGGAACTGACAGAGATAAGTAGAGAAAAT
	Intron 7-8	236,541,711	236,542,760			1,050	gtaaatattaaatcttttaatgagc..........ttgtgttttgtttcttttccaatag
8	NM_006499.4.8	236,542,761	236,542,787	0	0	27	GTTCCAAAGTCTGGCACGCCCCAGCTT
	Intron 8-9	236,542,788	236,542,914			127	gtgagtatttttgcctgggttattt..........ttactgtagaactgtttccctacag
9	NM_006499.4.9	236,542,915	236,543,040	0	0	126	CCTAGTAATAGAGGAGGAGACATTTCTAAAATCGCACCCAGAACTGTCTACACCAAGAGCAAAGATTCGACTGTCAATCACACTTTGACTTGCACCAAAATACCACCTATGAACTATGTGTCAAAG
	Intron 9-10	236,543,041	236,543,559			519	gtttgaagagcaccaaattttctta..........ggtcctgactgtggcttcttttcag
10	NM_006499.4.10	236,543,560	236,543,648	0	2	89	AGGCTGCCATTCGCTGCAAGGTTGAACACCCCCATGGGCCCTGGACGAACTGTCGTCGTTAAAGGAGAAGTGAATGCAAATGCCAAAAG
	Intron 10-11	236,543,649	236,544,749			1,101	gtcagtatccttcggtaccagtcac..........tttttttttctttctttctcaaaag
11	NM_006499.4.11	236,544,750	236,544,915	2	0	166	CTTTAATGTTGACCTACTAGCAGGAAAATCAAAGGATATTGCTCTACACTTGAACCCACGCCTGAATATTAAAGCATTTGTAAGAAATTCTTTTCTTCAGGAGTCCTGGGGAGAAGAAGAGAGAAATATTACCTCTTTCCCATTTAGTCCTGGGATGTACTTTGAG
	Intron 11-12	236,544,916	236,548,011			3,096	gtgaggttacagtttttgaaaatgg..........aatggcatgtatcctttcctttcag
12	NM_006499.4.12	236,548,012	236,552,981	0	2	4,970	ATGATAATTTATTGTGATGTTAGAGAATTCAAGGTTGCAGTAAATGGCGTACACAGCCTGGAGTACAAACACAGATTTAAAGAGCTCAGCAGTATTGACACGCTGGAAATTAATGGAGACATCCACTTACTGGAAGTAAGGAGCTGGTAGCCTACCTACACAGCTGCTACAAAAACCAAAATACAGAATGGCTTCTGTGATACTGGCCTTGCTGAAACGCATCTCACTGTCATTCTATTGTTTATATTGTTAAAATGAGCTTGTGCACCATTAGGTCCTGCTGGGTGTTCTCAGTCCTTGCCATGAAGTATGGTGGTGTCTAGCACTGAATGGGGAAACTGGGGGCAGCAACACTTATAGCCAGTTAAAGCCACTCTGCCCTCTCTCCTACTTTGGCTG…
	3' downstream sequence						ttctgctttggtctgttatagccagtaaagttctaatacaatcattagtt..........

## Sheet: PRRC2C
No.	Exon / Intron	Start	End	Start Phase	End Phase	Length	Sequence
	5' upstream sequence						..........tgtggtcttgcggagatttgacctacgtacttagcgtcatgacgtagtac
1	id110883	171,485,513	171,485,735	0	0	223	GTAGGGGCTGGCTAGCCGCCATCTTGCTTCTTTTTCTCGCTCGCTCGCTCCCCCTCGGAAAGCTGCGAAAGTGCTTTGGCGGTTTGTCCATCCGCAGCTTCGGCTTTTCCAGTCTGGTGGCCCTTCCGGCCACCCCTTTAACCCCAGCTTTCCCTCCCCCTTCTTTCGATCAGAGATCGGCGGAGACCCTCGAAGTGCGCAAACTTGACACTCACCCTGACCG
	Intron 1-2	171,485,736	171,512,031			26,296	gtaaggaaagcgagggtgtgggggc..........ttttctttcttatgtacatcttaag
2	id110986	171,512,032	171,512,200	0	1	169	GACTGGGGTTTTAAGGGGTGTGGCAGGAGGTTTTGGACTCGATGAGTTTCCACCGAAATGTCGGAGAAGTCAGGCCAGAGCACAAAAGCAAAGGATGGGAAAAAGTATGCAACACTCAGTTTATTTAATACTTACAAGGGGAAATCATTAGAAACACAGAAAACCACAG
	Intron 2-3	171,512,201	171,512,994			794	gtgagtaaaatcaagtgacacttat..........gaaagttgatgttattgatctttag
3	id110885	171,512,995	171,513,172	2	0	178	TTGCAGCTCGACATGGATTACAGAGTCTTGGAAAAGTCGGTATTTCACGGCGTATGCCTCCACCTGCTAACCTCCCAAGTCTTAAAGCAGAAAACAAAGGCAATGATCCTAATGTAAACATTGTACCTAAAGATGGCACAGGGTGGGCATCAAAACAAGAGCAACATGAAGAAGAAAA
	Intron 3-4	171,513,173	171,514,535			1,363	gtgagtcaaagtctgttaaagaatg..........taatggattcatatttttttttaag
4	id110988	171,514,536	171,514,645	1	0	110	AACACCAGAAGTGCCACCAGCACAGCCAAAACCTGGGGTTGCAGCTCCCCCAGAAGTAGCACCTGCTCCCAAATCATGGGCCAGTAACAAGCAAGGTGGGCAAGGAGATG
	Intron 4-5	171,514,646	171,515,733			1,088	gtaagtggacattagttggggaagc..........aatgtttttttaaaaaaatctatag
5	id110989	171,515,734	171,515,859	2	2	126	GAATCCAAGTGAATAGTCAGTTTCAGCAAGAATTTCCCAGCCTGCAGGCAGCTGGGGATCAGGAAAAAAAAGAAAAGGAAACAAATGATGACAACTATGGACCTGGACCCAGTTTACGTCCACCAA
	Intron 5-6	171,515,860	171,517,590			1,731	gtaagagtactttctctttaataca..........ccttttttctctgccttcatactag
6	id110990	171,517,591	171,517,814	2	1	224	ATGTTGCTTGTTGGAGAGATGGTGGTAAGGCTGCTGGCTCACCTTCGTCATCTGATCAAGATGAAAAGCTCCCTGGCCAGGATGAAAGCACAGCTGGAACATCAGAGCAAAATGATATCCTCAAAGTGGTGGAAAAGAGGATAGCTTGTGGTCCTCCACAGGCTAAACTGAATGGACAGCAGGCTGCTCTCGCTTCCCAGTATAGAGCTATGATGCCTCCTTAT
	Intron 6-7	171,517,815	171,522,176			4,362	gtgagtattgttaaatgaacaagca..........acaattttttgtttccttcattcag
7	id110991	171,522,177	171,522,259	0	2	83	ATGTTCCAACAGTATCCGAGGATGACATATCCTCCTCTACATGGTCCCATGAGATTCCCACCTTCTTTATCTGAAACAAACAA
	Intron 7-8	171,522,260	171,523,220			961	gtaaggctattaaatgattaaagtc..........ttttccatgacctgcctttcattag
8	id110992	171,523,221	171,523,354	1	0	134	AGGCCTTCGAGGAAGAGGCCCACCTCCTTCATGGGCCTCTGAGCCTGAACGCCCATCCATTCTTAGTGCATCAGAACTGAAGGAGCTTGATAAATTTGATAACCTAGATGCTGAAGCTGATGAAGGTTGGGCAG
	Intron 8-9	171,523,355	171,523,434			80	gtaagaggcaaaattaattaagtcc..........gtctgagttttccttaatttaatag
9	id110993	171,523,435	171,523,522	2	0	88	GTGCTCAGATGGAAGTAGATTATACAGAGCAACTGAATTTCAGTGATGATGATGAACAAGGAAGTAACAGTCCTAAAGAGAATAACAG
	Intron 9-10	171,523,523	171,524,820			1,298	gtaagttgtgatatcttttactaat..........tttcttctgcattttgatttttcag
10	id110994	171,524,821	171,524,965	1	2	145	TGAGGATCAAGGTTCAAAAGCCTCTGAAAACAACGAAAACAAAAAAGAAACAGATGAAGTTTCCAACACTAAATCATCTTCCCAAATACCTGCCCAACCATCAGTAGCAAAAGTTCCCTATGGGAAAGGACCTTCATTTAATCAG
	Intron 10-11	171,524,966	171,527,790			2,825	gtttgttggactcatggagatcctt..........aataattctttcttctttataatag
11	id110995	171,527,791	171,527,844	0	0	54	GAACGTGGAACATCTTCACATCTGCCACCACCTCCAAAGTTGCTTGCACAGCAG
	Intron 11-12	171,527,845	171,532,342			4,498	gtaaattttaagtgcttgtttatgg..........ctcatctgataccttaatgtttcag
12	id110996	171,532,343	171,532,961	0	1	619	CATCCACCTCCAGATCGACAGGCAGTACCTGGAAGACCAGGCCCCTTTCCCTCCAAGCAGCAAGTAGCTGATGAAGATGAAATATGGAAGCAAAGACGAAGACAACAATCAGAAATTTCTGCAGCAGTAGAACGTGCTCGTAAACGGCGTGAAGAGGAAGAGCGAAGAATGGAAGAACAAAGGAAGGCAGCTTGTGCGGAGAAACTGAAACGATTGGATGAGAAGCTTGGCATCCTGGAAAAACAACCATCTCCAGAGGAAATTAGGGAAAGGGAGCGAGAAAAAGAACGGGAGCGTGAGAAAGAACTTGAAAAAGAACAAGAACAGGAGCGAGAGAAGGAGAGGGAAAAAGACAGAGAGAGACAGCAGGAAAAGGAGAAAGAGCTGGAGAAGGAGCAG…
	Intron 12-13	171,532,962	171,535,427			2,466	gtttgatagtattcttcattctctt..........tacctttcaccttttctttgagcag
13	id110997	171,535,428	171,535,597	2	1	170	AGGAGGAACCCGTTTTCACTAGACAAGACAGCAATCGCAGTGAAAAGGAAGCCACACCAGTGGTGCATGAAACAGAACCAGAATCAGGGTCTCAACCTCGGCCGGCTGTATTATCTGGCTATTTCAAACAGTTTCAGAAGTCTTTACCTCCACGATTCCAGCGGCAGCAG
	Intron 13-14	171,535,598	171,536,028			431	gtaatgataaaaatattttatcatg..........aagatatgggatcttactttttcag
14	id110998	171,536,029	171,536,278	0	1	250	GAACAGATGAAACAGCAGCAGTGGCAGCAGCAGCAACAGCAAGGTGTACTTCCACAGACTGTTCCTTCACAACCGTCCAGTAGTACTGTCCCTCCTCCACCACACAGACCTCTTTATCAGCCTATGCAGCCTCATCCTCAGCATTTGGCTTCTATGGGTTTTGATCCAAGGTGGCTCATGATGCAGTCCTACATGGATCCTCGAATGATGTCAGGAAGACCTGCTATGGATATTCCACCCATTCATCCTG
	Intron 14-15	171,536,279	171,537,262			984	gtcagttgaatttgcatttatagtt..........acctttttctgaacttttgttacag
15	id110999	171,537,263	171,537,473	2	0	211	GAATGATTCCTCCTAAACCATTAATGAGAAGAGACCAGATGGAAGGGTCACCGAACAGTTCTGAGTCATTTGAGCATATAGCTCGATCTGCAAGAGATCACGCAATTTCCCTTTCTGAGCCTCGTATGCTGTGGGGGTCAGATCCCTATCCTCATGCTGAGCCTCAACAAGCAACTACTCCCAAAGCAACAGAAGAGCCTGAGGATGTAAG
	Intron 15-16	171,537,474	171,539,970			2,497	gtaataaattatttcaatttaatag..........tacctttgaattcttatcatcatag
16	id111000	171,539,971	171,542,229	1	1	2,259	GTCTGAAGCTGCGTTGGACCAGGAACAGATTACTGCTGCTTATTCTGTAGAACATAATCAATTAGAGGCTCACCCAAAGGCAGACTTTATCAGAGAATCAAGTGAGGCACAAGTACAAAAGTTTTTAAGCAGATCTGTGGAAGATGTTAGACCTCACCATACTGATGCAAATAATCAGTCTGCTTGTTTTGAAGCACCTGATCAAAAGACCTTATCCGCTCCTCAAGAGGAGCGGATTTCAGCTGTAGAAAGTCAGCCTTCCCGGAAAAGAAGTGTTTCCCATGGATCTAACCATACGCAAAAACCAGACGAGCAGAGAAGTGAACCATCTGCAGGCATTCCTAAAGTAACCAGCAGATGCATTGATTCAAAAGAACCAATAGAAAGGCCAGAGGAGAA…
	Intron 16-17	171,542,230	171,545,478			3,249	gtgagtactttgttttaaatatagt..........aatatctcaagttatttttttgtag
17	id111001	171,545,479	171,545,687	1	0	209	GCCATTTGATGACCAGCCTGCAGGCACAACTGGGGTTGACCTCATCAATGGCAGCTCTGCACACCATCAGGAAGGAGTACCTAATGGTACAGGACAAAAGAACTCCAAAGATTCTACTGGGAAAAAAAGAGAAGACCCCAAACCAGGCCCTAAAAAACCAAAAGAGAAAGTGGATGCTCTATCACAGTTTGATCTCAACAATTATGCAA
	Intron 17-18	171,545,688	171,550,085			4,398	gtatgtcttaggtttctttcatttt..........cttaaatcctttcccacacccacag
18	id111002	171,550,086	171,550,240	2	1	155	GTGTTGTTATAATTGATGATCATCCTGAAGTAACAGTAATTGAAGATCCCCAGTCAAATTTGAATGATGATGGTTTTACTGAAGTGGTATCCAAAAAACAACAAAAACGTTTACAGGATGAAGAACGCCGAAAGAAGGAAGAACAAGTCATACAG
	Intron 18-19	171,550,241	171,557,239			6,999	gtttaaatcttgtttcaacttgttg..........aaatggtccccgttaattttttaag
19	id111003	171,557,240	171,558,143	0	1	904	GTCTGGAACAAAAAGAATGCAAATGAAAAAGGAAGAAGCCAGACTTCTAAGCTTCCTCCAAGATTTGCCAAAAAACAGGCTACAGGGATCCAGCAAGCACAGTCTTCAGCCTCAGTTCCACCTCTAGCTTCGGCTCCACTTCCACCTTCAACCTCAGCTTCAGTTCCAGCCTCAACCTCAGCTCCACTTCCGGCAACCTTAACTCCAGTTCCAGCCTCAACCTCAGCTCCGGTTCCAGCCTCAACTTTAGCTCCAGTTCTGGCCTCAACCTCAGCTCCAGTTCCAGCCTCACCCTTAGCTCCAGTTTCAGCCTCAGCCTCAGTCTCAGCTTCAGTTCCAGCCTCTACTTCAGCTGCAGCTATAACCTCTTCTTCAGCTCCAGCCTCAGCCCCAGCTCCA…
	Intron 19-20	171,558,144	171,561,017			2,874	gtaagttgcaaaagagaagtgaggg..........gttttttatggcttcttctttccag
20	id111004	171,561,018	171,561,103	2	1	86	TAGGTCCCATTAGTCCACCACAGCCACCTTCAGTCAGTGCATGGAATAAGCCCTTAACATCGTTTGGATCAGCTCCTTCATCAGAG
	Intron 20-21	171,561,104	171,566,232			5,129	gtaagaataggcttttaacagcata..........aagttttaaaatattcttttactag
21	id111005	171,566,233	171,566,421	0	0	189	GGAGCGAAGAATGGTCAAGAAAGTGGACTCGAAATTGGAACTGACACAATTCAGTTTGGTGCTCCAGCCTCAAATGGAAATGAAAATGAAGTTGTTCCTGTGCTTTCGGAAAAATCTGCTGACAAAATACCTGAACCTAAAGAACAGCGGCAGAAGCAGCCACGAGCAGGACCTATCAAAGCCCAGAAG
	Intron 21-22	171,566,422	171,566,591			170	gtaaatatactttataatccagata..........ttttatcataaacatttgactttag
22	id111006	171,566,592	171,566,843	0	0	252	CTTCCAGATTTGAGTCCAGTAGAAAACAAAGAACACAAACCTGGTCCCATTGGAAAGGAACGTTCATTAAAAAATAGAAAAGTAAAAGATGCCCAACAGGTGGAGCCAGAAGGACAAGAGAAACCAAGCCCAGCTACAGTCAGAAGCACAGATCCTGTCACGACAAAGGAGACTAAAGCAGTCTCAGAAATGTCTACTGAAATAGGAACAATGATCTCGGTATCATCTGCAGAATATGGTACTAATGCAAAG
	Intron 22-23	171,566,844	171,568,246			1,403	gtaagccacatgtagggattaccag..........ttttttttctattactacttcacag
23	id111007	171,568,247	171,568,339	0	0	93	GAGTCTGTAACAGACTATACTACACCCTCTTCTTCTTTGCCTAACACCGTGGCTACTAATAATACAAAGATGGAGGATACTTTGGTTAATAAT
	Intron 23-24	171,568,340	171,571,319			2,980	gtaagtaatcagtttgagatgtggc..........tgatatgtgttgcctaccttttcag
24	id111008	171,571,320	171,571,421	0	0	102	GTGCCCCTGCCCAACACCCTTCCCCTCCCTAAGAGGGAGACTATACAACAGAGCTCCAGCCTAACTTCAGTTCCTCCCACTACTTTCAGCCTCACCTTCAAG
	Intron 24-25	171,571,422	171,574,926			3,505	gtatgtacaacatccatctctaaga..........ctataaaatgtccgttttattgcag
25	id111009	171,574,927	171,575,128	0	1	202	ATGGAGTCTGCACGCAAAGCATGGGAGAATTCTCCAAATGTAAGGGAAAAGGGGTCTCCAGTAACTTCCACAGCACCTCCAATTGCAACTGGAGTCAGCAGTAGTGCCAGTGGACCAAGCACTGCTAATTACAATTCGTTCTCAAGTGCATCCATGCCCCAGATTCCTGTTGCTTCAGTCACTCCTACAGCATCACTATCAG
	Intron 25-26	171,575,129	171,577,433			2,305	gtagaactttttcgttctgtttctt..........cctttatttgcttccccaaatatag
26	id111010	171,577,434	171,577,637	2	2	204	GAGCTGGTACATACACTACCTCTTCTTTGAGCACAAAATCTACAACCACATCGGACCCTCCAAATATTTGTAAAGTGAAACCTCAGCAGTTACAGACAAGCAGCCTGCCTTCTGCAAGTCATTTTTCACAGTTAAGCTGTATGCCTTCCCTTATTGCCCAGCAGCAACAGAATCCGCAAGTTTATGTGTCTCAGTCTGCAGCAG
	Intron 26-27	171,577,638	171,579,353			1,716	gtaatgtttttaggcttgaatataa..........gcttgtttatcctgatggtctacag
27	id111011	171,579,354	171,579,466	2	1	113	CTCAAATCCCAGCCTTCTATATGGACACAAGTCATTTATTCAATACCCAACATGCACGATTGGCTCCGCCATCCTTGGCTCAACAACAGGGTTTCCAACCAGGTCTCTCTCAG
	Intron 27-28	171,579,467	171,579,827			361	gtaatatcaaagacttcttccatcc..........tacatactttctcaatgcattgcag
28	id111012	171,579,828	171,579,964	0	2	137	CCAACTTCAGTTCAGCAGATTCCAATCCCTATTTATGCACCACTGCAAGGGCAGCATCAAGCCCAACTGAGTTTGGGGGCTGGCCCTGCTGTTTCCCAGGCTCAGGAATTGTTCAGCTCCTCACTTCAACCATATAG
	Intron 28-29	171,579,965	171,583,955			3,991	gtaaatgctttaaaagttatgtttg..........tattttctctttaatccttatgtag
29	id111013	171,583,956	171,584,187	1	2	232	ATCTCAGCCAGCTTTTATGCAAAGCAGTTTATCCCAGCCATCTGTGGTCCTTTCTGGTACTGCTATTCACAACTTTCCAACTGTCCAACACCAAGAACTTGCCAAGGCACAATCCGGTCTTGCCTTTCAGCAAACATCAAATACTCAGCCCATTCCTATATTGTATGAACATCAACTGGGGCAGGCATCAGGACTAGGAGGTTCCCAGCTGATTGACACACATCTTCTCCAG
	Intron 29-30	171,584,188	171,584,418			231	gtaagtcaggggactagagcaatgc..........tgttttcttaaaaaattttttctag
30	id111014	171,584,419	171,584,541	0	0	123	GCCAGAGCAAATCTTACCCAGGCCTCAAATCTTTATTCTGGACAAGTACAACAGCCTGGTCAGACAAATTTTTATAACACTGCCCAGTCACCAAGTGCTCTCCAGCAGGTAAACTATGGCATG
	Intron 30-31	171,584,542	171,587,002			2,461	gtaaatttcctcaattttctttatt..........cagtttctctttacttattttctag
31	id111015	171,587,003	171,587,221	0	0	219	GTTACAGTACCTTTACCAGCATCGCAGCTTTCCTTGCCTAATTTTGGATCTACAGGGCAACCTCTAATTGCTTTGCCTCAGACTCTTCAGCCCCCATTACAGCATACCACTCCCCAAGCACAGGCTCAGAGTCTGAGTCGTCCTGCACAAGTAAGCCAGCCTTTCAGAGGATTAATTCCTGCTGGAACACAGCATAGCATGATTGCAACCACAGGAAAA
	Intron 31-32	171,587,222	171,587,647			426	gtaagtaaagagacatttgcacagg..........aagtttattttatgcttctcctcag
32	id111016	171,587,648	171,587,751	0	2	104	ATGTCTGAAATGGAACTAAAAGCCTTTGGAAGTGGCATTGATATAAAACCAGGCACACCTCCAATCGCTGGTAGAAGCACCACACCAACATCTAGTCCCTTCCG
	Intron 32-33	171,587,752	171,588,378			627	gtaaaatgggcatttaaatttgctt..........tgactagtaatggcttctttccaag
33	id111017	171,588,379	171,588,505	1	2	127	GGCTACTTCTACAAGTCCGAACAGCCAGTCCAGCAAAATGAACAGCATTGTCTACCAGAAGCAGTTCCAGTCAGCCCCTGCCACTGTGAGAATGACACAACCATTTCCTACACAGTTTGCACCCCAG
	Intron 33-34	171,588,506	171,589,368			863	gtgggcagacataattaagaaatga..........tgtatgttttgtttttttcactcag
34	id111018	171,589,369	171,589,605	0	0	237	ATTCTCTCCCAGCCTAACCTGGTCCCTCCATTGGTAAGAGCCCCACATACTAACACCTTCCCAGCGCCTGTTCAGAGGCCACCAATGGCACTGGCCAGTCAGATGCCTCCTCCGCTGACCACAGGCCTCATGAGCCATGCTCGTTTGCCACATGTAGCCAGGGGTCCTTGTGGATCACTATCTGGAGTCAGAGGTAATCAGGCCCAGGCTGCGTTGAAGGCTGAACAAGACATGAAG
	Intron 34-35	171,589,606	171,591,151			1,546	gttagtacagtgttaacagccaaca..........aatttctgatgctcttcccctgcag
35	id110643	171,591,152	171,591,204	0	2	53	AAGAGAGCTGTGGGAAGAGGACTCAGCCACAAGACATTTGGTCCTAGGTGTTG
	Intron 35-36	171,591,205	171,591,586			382	gtaatgccacaatataagtgcttcc..........cagttgttctttctcattttttaag
36	id110644	171,591,587	171,593,511	1	2	1,925	GCAAAGCAGAGAGCAGAGGTTCTTCAGTCCACGCAACGGTTCTTCTCTGAACAGCAACAGAGCAAACAGATAGGAGGAGGCAAAGCCCAGAAAGTGGACAGTGATTCAAGTAAACCTCCTGAAACACTGACCGACCCTCCTGGGGTCTGTCAGGAAAAAGTAGAAGAAAAGCCACCCCCTGCACCCTCCATAGCCACCAAACCTGTTAGAACTGGACCAATCAAACCTCAGGCGATCAAAACCGAAGAAACAAAATCTTAAAGGCTATGGTTTATTGCAGGGGATTGGGAGGGGGGCGGGAAAACATGGAGAATTAAGTCAGATAATGCTGGCAGCCAAAGGGGCAAAATGGCCTGTGACATTATCCTGTTCAGAGCTTGGAGATGTACAAGGGACATA…
	3' downstream sequence						ttcttggagcttataatcatttcctaaaatctgaagcaagagggtttgtc..........
No.	Exon / Intron	Start	End	Start Phase	End Phase	Length	Sequence
	5' upstream sequence						..........tgtggtcttgcggagatttgacctacgtacttagcgtcatgacgtagtac
1	id110883	171,485,513	171,485,735	0	0	223	GTAGGGGCTGGCTAGCCGCCATCTTGCTTCTTTTTCTCGCTCGCTCGCTCCCCCTCGGAAAGCTGCGAAAGTGCTTTGGCGGTTTGTCCATCCGCAGCTTCGGCTTTTCCAGTCTGGTGGCCCTTCCGGCCACCCCTTTAACCCCAGCTTTCCCTCCCCCTTCTTTCGATCAGAGATCGGCGGAGACCCTCGAAGTGCGCAAACTTGACACTCACCCTGACCG
	Intron 1-2	171,485,736	171,512,031			26,296	gtaaggaaagcgagggtgtgggggc..........ttttctttcttatgtacatcttaag
2	id110986	171,512,032	171,512,200	0	1	169	GACTGGGGTTTTAAGGGGTGTGGCAGGAGGTTTTGGACTCGATGAGTTTCCACCGAAATGTCGGAGAAGTCAGGCCAGAGCACAAAAGCAAAGGATGGGAAAAAGTATGCAACACTCAGTTTATTTAATACTTACAAGGGGAAATCATTAGAAACACAGAAAACCACAG
	Intron 2-3	171,512,201	171,512,994			794	gtgagtaaaatcaagtgacacttat..........gaaagttgatgttattgatctttag
3	id110885	171,512,995	171,513,172	2	0	178	TTGCAGCTCGACATGGATTACAGAGTCTTGGAAAAGTCGGTATTTCACGGCGTATGCCTCCACCTGCTAACCTCCCAAGTCTTAAAGCAGAAAACAAAGGCAATGATCCTAATGTAAACATTGTACCTAAAGATGGCACAGGGTGGGCATCAAAACAAGAGCAACATGAAGAAGAAAA
	Intron 3-4	171,513,173	171,514,535			1,363	gtgagtcaaagtctgttaaagaatg..........taatggattcatatttttttttaag
4	id110988	171,514,536	171,514,645	1	0	110	AACACCAGAAGTGCCACCAGCACAGCCAAAACCTGGGGTTGCAGCTCCCCCAGAAGTAGCACCTGCTCCCAAATCATGGGCCAGTAACAAGCAAGGTGGGCAAGGAGATG
	Intron 4-5	171,514,646	171,515,733			1,088	gtaagtggacattagttggggaagc..........aatgtttttttaaaaaaatctatag
5	id110989	171,515,734	171,515,859	2	2	126	GAATCCAAGTGAATAGTCAGTTTCAGCAAGAATTTCCCAGCCTGCAGGCAGCTGGGGATCAGGAAAAAAAAGAAAAGGAAACAAATGATGACAACTATGGACCTGGACCCAGTTTACGTCCACCAA
	Intron 5-6	171,515,860	171,517,590			1,731	gtaagagtactttctctttaataca..........ccttttttctctgccttcatactag
6	id110990	171,517,591	171,517,814	2	1	224	ATGTTGCTTGTTGGAGAGATGGTGGTAAGGCTGCTGGCTCACCTTCGTCATCTGATCAAGATGAAAAGCTCCCTGGCCAGGATGAAAGCACAGCTGGAACATCAGAGCAAAATGATATCCTCAAAGTGGTGGAAAAGAGGATAGCTTGTGGTCCTCCACAGGCTAAACTGAATGGACAGCAGGCTGCTCTCGCTTCCCAGTATAGAGCTATGATGCCTCCTTAT
	Intron 6-7	171,517,815	171,522,176			4,362	gtgagtattgttaaatgaacaagca..........acaattttttgtttccttcattcag
7	id110991	171,522,177	171,522,259	0	2	83	ATGTTCCAACAGTATCCGAGGATGACATATCCTCCTCTACATGGTCCCATGAGATTCCCACCTTCTTTATCTGAAACAAACAA
	Intron 7-8	171,522,260	171,523,220			961	gtaaggctattaaatgattaaagtc..........ttttccatgacctgcctttcattag
8	id110992	171,523,221	171,523,354	1	0	134	AGGCCTTCGAGGAAGAGGCCCACCTCCTTCATGGGCCTCTGAGCCTGAACGCCCATCCATTCTTAGTGCATCAGAACTGAAGGAGCTTGATAAATTTGATAACCTAGATGCTGAAGCTGATGAAGGTTGGGCAG
	Intron 8-9	171,523,355	171,523,434			80	gtaagaggcaaaattaattaagtcc..........gtctgagttttccttaatttaatag
9	id110993	171,523,435	171,523,522	2	0	88	GTGCTCAGATGGAAGTAGATTATACAGAGCAACTGAATTTCAGTGATGATGATGAACAAGGAAGTAACAGTCCTAAAGAGAATAACAG
	Intron 9-10	171,523,523	171,524,820			1,298	gtaagttgtgatatcttttactaat..........tttcttctgcattttgatttttcag
10	id110994	171,524,821	171,524,965	1	2	145	TGAGGATCAAGGTTCAAAAGCCTCTGAAAACAACGAAAACAAAAAAGAAACAGATGAAGTTTCCAACACTAAATCATCTTCCCAAATACCTGCCCAACCATCAGTAGCAAAAGTTCCCTATGGGAAAGGACCTTCATTTAATCAG
	Intron 10-11	171,524,966	171,527,790			2,825	gtttgttggactcatggagatcctt..........aataattctttcttctttataatag
11	id110995	171,527,791	171,527,844	0	0	54	GAACGTGGAACATCTTCACATCTGCCACCACCTCCAAAGTTGCTTGCACAGCAG
	Intron 11-12	171,527,845	171,532,342			4,498	gtaaattttaagtgcttgtttatgg..........ctcatctgataccttaatgtttcag
12	id110996	171,532,343	171,532,961	0	1	619	CATCCACCTCCAGATCGACAGGCAGTACCTGGAAGACCAGGCCCCTTTCCCTCCAAGCAGCAAGTAGCTGATGAAGATGAAATATGGAAGCAAAGACGAAGACAACAATCAGAAATTTCTGCAGCAGTAGAACGTGCTCGTAAACGGCGTGAAGAGGAAGAGCGAAGAATGGAAGAACAAAGGAAGGCAGCTTGTGCGGAGAAACTGAAACGATTGGATGAGAAGCTTGGCATCCTGGAAAAACAACCATCTCCAGAGGAAATTAGGGAAAGGGAGCGAGAAAAAGAACGGGAGCGTGAGAAAGAACTTGAAAAAGAACAAGAACAGGAGCGAGAGAAGGAGAGGGAAAAAGACAGAGAGAGACAGCAGGAAAAGGAGAAAGAGCTGGAGAAGGAGCAG…
	Intron 12-13	171,532,962	171,535,427			2,466	gtttgatagtattcttcattctctt..........tacctttcaccttttctttgagcag
13	id110997	171,535,428	171,535,597	2	1	170	AGGAGGAACCCGTTTTCACTAGACAAGACAGCAATCGCAGTGAAAAGGAAGCCACACCAGTGGTGCATGAAACAGAACCAGAATCAGGGTCTCAACCTCGGCCGGCTGTATTATCTGGCTATTTCAAACAGTTTCAGAAGTCTTTACCTCCACGATTCCAGCGGCAGCAG
	Intron 13-14	171,535,598	171,536,028			431	gtaatgataaaaatattttatcatg..........aagatatgggatcttactttttcag
14	id110998	171,536,029	171,536,278	0	1	250	GAACAGATGAAACAGCAGCAGTGGCAGCAGCAGCAACAGCAAGGTGTACTTCCACAGACTGTTCCTTCACAACCGTCCAGTAGTACTGTCCCTCCTCCACCACACAGACCTCTTTATCAGCCTATGCAGCCTCATCCTCAGCATTTGGCTTCTATGGGTTTTGATCCAAGGTGGCTCATGATGCAGTCCTACATGGATCCTCGAATGATGTCAGGAAGACCTGCTATGGATATTCCACCCATTCATCCTG
	Intron 14-15	171,536,279	171,537,262			984	gtcagttgaatttgcatttatagtt..........acctttttctgaacttttgttacag
15	id110999	171,537,263	171,537,473	2	0	211	GAATGATTCCTCCTAAACCATTAATGAGAAGAGACCAGATGGAAGGGTCACCGAACAGTTCTGAGTCATTTGAGCATATAGCTCGATCTGCAAGAGATCACGCAATTTCCCTTTCTGAGCCTCGTATGCTGTGGGGGTCAGATCCCTATCCTCATGCTGAGCCTCAACAAGCAACTACTCCCAAAGCAACAGAAGAGCCTGAGGATGTAAG
	Intron 15-16	171,537,474	171,539,970			2,497	gtaataaattatttcaatttaatag..........tacctttgaattcttatcatcatag
16	id111000	171,539,971	171,542,229	1	1	2,259	GTCTGAAGCTGCGTTGGACCAGGAACAGATTACTGCTGCTTATTCTGTAGAACATAATCAATTAGAGGCTCACCCAAAGGCAGACTTTATCAGAGAATCAAGTGAGGCACAAGTACAAAAGTTTTTAAGCAGATCTGTGGAAGATGTTAGACCTCACCATACTGATGCAAATAATCAGTCTGCTTGTTTTGAAGCACCTGATCAAAAGACCTTATCCGCTCCTCAAGAGGAGCGGATTTCAGCTGTAGAAAGTCAGCCTTCCCGGAAAAGAAGTGTTTCCCATGGATCTAACCATACGCAAAAACCAGACGAGCAGAGAAGTGAACCATCTGCAGGCATTCCTAAAGTAACCAGCAGATGCATTGATTCAAAAGAACCAATAGAAAGGCCAGAGGAGAA…
	Intron 16-17	171,542,230	171,545,478			3,249	gtgagtactttgttttaaatatagt..........aatatctcaagttatttttttgtag
17	id111001	171,545,479	171,545,687	1	0	209	GCCATTTGATGACCAGCCTGCAGGCACAACTGGGGTTGACCTCATCAATGGCAGCTCTGCACACCATCAGGAAGGAGTACCTAATGGTACAGGACAAAAGAACTCCAAAGATTCTACTGGGAAAAAAAGAGAAGACCCCAAACCAGGCCCTAAAAAACCAAAAGAGAAAGTGGATGCTCTATCACAGTTTGATCTCAACAATTATGCAA
	Intron 17-18	171,545,688	171,550,085			4,398	gtatgtcttaggtttctttcatttt..........cttaaatcctttcccacacccacag
18	id111002	171,550,086	171,550,240	2	1	155	GTGTTGTTATAATTGATGATCATCCTGAAGTAACAGTAATTGAAGATCCCCAGTCAAATTTGAATGATGATGGTTTTACTGAAGTGGTATCCAAAAAACAACAAAAACGTTTACAGGATGAAGAACGCCGAAAGAAGGAAGAACAAGTCATACAG
	Intron 18-19	171,550,241	171,557,239			6,999	gtttaaatcttgtttcaacttgttg..........aaatggtccccgttaattttttaag
19	id111003	171,557,240	171,558,143	0	1	904	GTCTGGAACAAAAAGAATGCAAATGAAAAAGGAAGAAGCCAGACTTCTAAGCTTCCTCCAAGATTTGCCAAAAAACAGGCTACAGGGATCCAGCAAGCACAGTCTTCAGCCTCAGTTCCACCTCTAGCTTCGGCTCCACTTCCACCTTCAACCTCAGCTTCAGTTCCAGCCTCAACCTCAGCTCCACTTCCGGCAACCTTAACTCCAGTTCCAGCCTCAACCTCAGCTCCGGTTCCAGCCTCAACTTTAGCTCCAGTTCTGGCCTCAACCTCAGCTCCAGTTCCAGCCTCACCCTTAGCTCCAGTTTCAGCCTCAGCCTCAGTCTCAGCTTCAGTTCCAGCCTCTACTTCAGCTGCAGCTATAACCTCTTCTTCAGCTCCAGCCTCAGCCCCAGCTCCA…
	Intron 19-20	171,558,144	171,561,017			2,874	gtaagttgcaaaagagaagtgaggg..........gttttttatggcttcttctttccag
20	id111004	171,561,018	171,561,103	2	1	86	TAGGTCCCATTAGTCCACCACAGCCACCTTCAGTCAGTGCATGGAATAAGCCCTTAACATCGTTTGGATCAGCTCCTTCATCAGAG
	Intron 20-21	171,561,104	171,566,232			5,129	gtaagaataggcttttaacagcata..........aagttttaaaatattcttttactag
21	id111005	171,566,233	171,566,421	0	0	189	GGAGCGAAGAATGGTCAAGAAAGTGGACTCGAAATTGGAACTGACACAATTCAGTTTGGTGCTCCAGCCTCAAATGGAAATGAAAATGAAGTTGTTCCTGTGCTTTCGGAAAAATCTGCTGACAAAATACCTGAACCTAAAGAACAGCGGCAGAAGCAGCCACGAGCAGGACCTATCAAAGCCCAGAAG
	Intron 21-22	171,566,422	171,566,591			170	gtaaatatactttataatccagata..........ttttatcataaacatttgactttag
22	id111006	171,566,592	171,566,843	0	0	252	CTTCCAGATTTGAGTCCAGTAGAAAACAAAGAACACAAACCTGGTCCCATTGGAAAGGAACGTTCATTAAAAAATAGAAAAGTAAAAGATGCCCAACAGGTGGAGCCAGAAGGACAAGAGAAACCAAGCCCAGCTACAGTCAGAAGCACAGATCCTGTCACGACAAAGGAGACTAAAGCAGTCTCAGAAATGTCTACTGAAATAGGAACAATGATCTCGGTATCATCTGCAGAATATGGTACTAATGCAAAG
	Intron 22-23	171,566,844	171,568,246			1,403	gtaagccacatgtagggattaccag..........ttttttttctattactacttcacag
23	id111007	171,568,247	171,568,339	0	0	93	GAGTCTGTAACAGACTATACTACACCCTCTTCTTCTTTGCCTAACACCGTGGCTACTAATAATACAAAGATGGAGGATACTTTGGTTAATAAT
	Intron 23-24	171,568,340	171,571,319			2,980	gtaagtaatcagtttgagatgtggc..........tgatatgtgttgcctaccttttcag
24	id111008	171,571,320	171,571,421	0	0	102	GTGCCCCTGCCCAACACCCTTCCCCTCCCTAAGAGGGAGACTATACAACAGAGCTCCAGCCTAACTTCAGTTCCTCCCACTACTTTCAGCCTCACCTTCAAG
	Intron 24-25	171,571,422	171,574,926			3,505	gtatgtacaacatccatctctaaga..........ctataaaatgtccgttttattgcag
25	id111009	171,574,927	171,575,128	0	1	202	ATGGAGTCTGCACGCAAAGCATGGGAGAATTCTCCAAATGTAAGGGAAAAGGGGTCTCCAGTAACTTCCACAGCACCTCCAATTGCAACTGGAGTCAGCAGTAGTGCCAGTGGACCAAGCACTGCTAATTACAATTCGTTCTCAAGTGCATCCATGCCCCAGATTCCTGTTGCTTCAGTCACTCCTACAGCATCACTATCAG
	Intron 25-26	171,575,129	171,577,433			2,305	gtagaactttttcgttctgtttctt..........cctttatttgcttccccaaatatag
26	id111010	171,577,434	171,577,637	2	2	204	GAGCTGGTACATACACTACCTCTTCTTTGAGCACAAAATCTACAACCACATCGGACCCTCCAAATATTTGTAAAGTGAAACCTCAGCAGTTACAGACAAGCAGCCTGCCTTCTGCAAGTCATTTTTCACAGTTAAGCTGTATGCCTTCCCTTATTGCCCAGCAGCAACAGAATCCGCAAGTTTATGTGTCTCAGTCTGCAGCAG
	Intron 26-27	171,577,638	171,579,353			1,716	gtaatgtttttaggcttgaatataa..........gcttgtttatcctgatggtctacag
27	id111011	171,579,354	171,579,466	2	1	113	CTCAAATCCCAGCCTTCTATATGGACACAAGTCATTTATTCAATACCCAACATGCACGATTGGCTCCGCCATCCTTGGCTCAACAACAGGGTTTCCAACCAGGTCTCTCTCAG
	Intron 27-28	171,579,467	171,579,827			361	gtaatatcaaagacttcttccatcc..........tacatactttctcaatgcattgcag
28	id111012	171,579,828	171,579,964	0	2	137	CCAACTTCAGTTCAGCAGATTCCAATCCCTATTTATGCACCACTGCAAGGGCAGCATCAAGCCCAACTGAGTTTGGGGGCTGGCCCTGCTGTTTCCCAGGCTCAGGAATTGTTCAGCTCCTCACTTCAACCATATAG
	Intron 28-29	171,579,965	171,583,955			3,991	gtaaatgctttaaaagttatgtttg..........tattttctctttaatccttatgtag
29	id111013	171,583,956	171,584,187	1	2	232	ATCTCAGCCAGCTTTTATGCAAAGCAGTTTATCCCAGCCATCTGTGGTCCTTTCTGGTACTGCTATTCACAACTTTCCAACTGTCCAACACCAAGAACTTGCCAAGGCACAATCCGGTCTTGCCTTTCAGCAAACATCAAATACTCAGCCCATTCCTATATTGTATGAACATCAACTGGGGCAGGCATCAGGACTAGGAGGTTCCCAGCTGATTGACACACATCTTCTCCAG
	Intron 29-30	171,584,188	171,584,418			231	gtaagtcaggggactagagcaatgc..........tgttttcttaaaaaattttttctag
30	id111014	171,584,419	171,584,541	0	0	123	GCCAGAGCAAATCTTACCCAGGCCTCAAATCTTTATTCTGGACAAGTACAACAGCCTGGTCAGACAAATTTTTATAACACTGCCCAGTCACCAAGTGCTCTCCAGCAGGTAAACTATGGCATG
	Intron 30-31	171,584,542	171,587,002			2,461	gtaaatttcctcaattttctttatt..........cagtttctctttacttattttctag
31	id111015	171,587,003	171,587,221	0	0	219	GTTACAGTACCTTTACCAGCATCGCAGCTTTCCTTGCCTAATTTTGGATCTACAGGGCAACCTCTAATTGCTTTGCCTCAGACTCTTCAGCCCCCATTACAGCATACCACTCCCCAAGCACAGGCTCAGAGTCTGAGTCGTCCTGCACAAGTAAGCCAGCCTTTCAGAGGATTAATTCCTGCTGGAACACAGCATAGCATGATTGCAACCACAGGAAAA
	Intron 31-32	171,587,222	171,587,647			426	gtaagtaaagagacatttgcacagg..........aagtttattttatgcttctcctcag
32	id111016	171,587,648	171,587,751	0	2	104	ATGTCTGAAATGGAACTAAAAGCCTTTGGAAGTGGCATTGATATAAAACCAGGCACACCTCCAATCGCTGGTAGAAGCACCACACCAACATCTAGTCCCTTCCG
	Intron 32-33	171,587,752	171,588,378			627	gtaaaatgggcatttaaatttgctt..........tgactagtaatggcttctttccaag
33	id111017	171,588,379	171,588,505	1	2	127	GGCTACTTCTACAAGTCCGAACAGCCAGTCCAGCAAAATGAACAGCATTGTCTACCAGAAGCAGTTCCAGTCAGCCCCTGCCACTGTGAGAATGACACAACCATTTCCTACACAGTTTGCACCCCAG
	Intron 33-34	171,588,506	171,591,151			2,646	gtgggcagacataattaagaaatga..........aatttctgatgctcttcccctgcag
34	id110643	171,591,152	171,591,204	0	2	53	AAGAGAGCTGTGGGAAGAGGACTCAGCCACAAGACATTTGGTCCTAGGTGTTG
	Intron 34-35	171,591,205	171,591,586			382	gtaatgccacaatataagtgcttcc..........cagttgttctttctcattttttaag
35	id110644	171,591,587	171,593,511	1	2	1,925	GCAAAGCAGAGAGCAGAGGTTCTTCAGTCCACGCAACGGTTCTTCTCTGAACAGCAACAGAGCAAACAGATAGGAGGAGGCAAAGCCCAGAAAGTGGACAGTGATTCAAGTAAACCTCCTGAAACACTGACCGACCCTCCTGGGGTCTGTCAGGAAAAAGTAGAAGAAAAGCCACCCCCTGCACCCTCCATAGCCACCAAACCTGTTAGAACTGGACCAATCAAACCTCAGGCGATCAAAACCGAAGAAACAAAATCTTAAAGGCTATGGTTTATTGCAGGGGATTGGGAGGGGGGCGGGAAAACATGGAGAATTAAGTCAGATAATGCTGGCAGCCAAAGGGGCAAAATGGCCTGTGACATTATCCTGTTCAGAGCTTGGAGATGTACAAGGGACATA…
	3' downstream sequence						ttcttggagcttataatcatttcctaaaatctgaagcaagagggtttgtc..........

## Sheet: IR
Supplementary Data 3. Differentially spliced transcripts from the RNA-seq analysis selected for validation by qPCR
No.	Exon / Intron	Start	End	Start Phase	End Phase	Length	Sequence
	5' upstream sequence						..........aaacaacagcaagaagaacaacaacaacaaacaacaaaatagctgacatt
1	XM_011527988.1.1	7,268,713	7,267,345	0	1	1,369	AGTGCAGCACTTACTATGTCTCAGGCACTGTTTGAGTGCTTGCCCTGAGTTGTTTCACTTCTTCTTCCATATAAGCCATGTTACAGAGGAGGATAGGAGTCTTGGAGTTGTGCAAGAGTTGTGGGCAGGCCTGTTTAGTGGTGTGCAGGGGATGTAGGGGCAGAATCTTGAGGGAAGTGCAGGATGATGGGGAGCCATGGTGGGCGTTGGGGCCTGGGAGGGACCGCCTTCAGGAGAATGAGAACTCAGGGCATTTGGGCAATGGAGATCGGGCTCCCTGGGAAGCCCTCACCACACCCAGGTAAAAGGTAATTAGGTCTTGATTGCAGGTCAGGAGAGCAGTCCGGGAAGGAAAGTCAGCCAGCGAGGTGGGAGGATTGACAAAACAAATACATTTAG…
	Intron 1-2	7,267,344	7,184,638			82,707	gtacgccggggatacagggttctaa..........cctctctctctctctctctctccag
2	XM_011527988.1.2	7,184,637	7,184,316	1	2	322	TTTGCCCGACCATCTGTAAGTCACACGGCTGCACCGCCGAAGGCCTCTGTTGCCACAGCGAGTGCCTGGGCAACTGTTCTCAGCCCGACGACCCCACCAAGTGCGTGGCCTGCCGCAACTTCTACCTGGACGGCAGGTGTGTGGAGACCTGCCCGCCCCCGTACTACCACTTCCAGGACTGGCGCTGTGTGAACTTCAGCTTCTGCCAGGACCTGCACCACAAATGCAAGAACTCGCGGAGGCAGGGCTGCCACCAGTACGTCATTCACAACAACAAGTGCATCCCTGAGTGTCCCTCCGGGTACACGATGAATTCCAGCAA
	Intron 2-3	7,184,315	7,174,732			9,584	gtgagttctggatgtgggtctgggg..........ctctctctctctgctccgtccttag
3	XM_011527988.1.3	7,174,731	7,174,583	2	1	149	CTTGCTGTGCACCCCATGCCTGGGTCCCTGTCCCAAGGTGTGCCACCTCCTAGAAGGCGAGAAGACCATCGACTCGGTGACGTCTGCCCAGGAGCTCCGAGGATGCACCGTCATCAACGGGAGTCTGATCATCAACATTCGAGGAGGCA
	Intron 3-4	7,174,582	7,172,435			2,148	gtgagtgtctctgtgtgggcgtcgg..........actggatattctctcctttccttag
4	XM_011527988.1.4	7,172,434	7,172,290	1	2	145	ACAATCTGGCAGCTGAGCTAGAAGCCAACCTCGGCCTCATTGAAGAAATTTCAGGGTATCTAAAAATCCGCCGATCCTACGCTCTGGTGTCACTTTCCTTCTTCCGGAAGTTACGTCTGATTCGAGGAGAGACCTTGGAAATTGG
	Intron 4-5	7,172,289	7,170,752			1,538	gtacgtgggcctgattgtgtgtatg..........ctagatgtgtgtgttttttccatag
5	XM_011527988.1.5	7,170,751	7,170,537	2	1	215	GAACTACTCCTTCTATGCCTTGGACAACCAGAACCTAAGGCAGCTCTGGGACTGGAGCAAACACAACCTCACCATCACTCAGGGGAAACTCTTCTTCCACTATAACCCCAAACTCTGCTTGTCAGAAATCCACAAGATGGAAGAAGTTTCAGGAACCAAGGGGCGCCAGGAGAGAAACGACATTGCCCTGAAGACCAATGGGGACCAGGCATCCT
	Intron 5-6	7,170,536	7,168,095			2,442	gtaagtcactggtccccaacctttt..........ttgccttttgttttaacttttccag
6	XM_011527988.1.6	7,168,094	7,167,968	1	2	127	GTGAAAATGAGTTACTTAAATTTTCTTACATTCGGACATCTTTTGACAAGATCTTGCTGAGATGGGAGCCGTACTGGCCCCCCGACTTCCGAGACCTCTTGGGGTTCATGCTGTTCTACAAAGAGGC
	Intron 6-7	7,167,967	7,166,405			1,563	gtaagtagaagagttagagagacgc..........gccttctgctgttttgtcttgaaag
7	XM_011527988.1.7	7,166,404	7,166,154	2	1	251	CCCTTATCAGAATGTGACGGAGTTCGACGGGCAGGATGCGTGTGGTTCCAACAGTTGGACGGTGGTAGACATTGACCCACCCCTGAGGTCCAACGACCCCAAATCACAGAACCACCCAGGGTGGCTGATGCGGGGTCTCAAGCCCTGGACCCAGTATGCCATCTTTGTGAAGACCCTGGTCACCTTTTCGGATGAACGCCGGACCTATGGGGCCAAGAGTGACATCATTTATGTCCAGACAGATGCCACCA
	Intron 7-8	7,166,153	7,163,200			2,954	gtgagtgtgtcttgggaatgtgaat..........gacccatttcctttctccctgacag
8	XM_011527988.1.8	7,163,199	7,163,032	1	1	168	ACCCCTCTGTGCCCCTGGATCCAATCTCAGTGTCTAACTCATCATCCCAGATTATTCTGAAGTGGAAACCACCCTCCGACCCCAATGGCAACATCACCCACTACCTGGTTTTCTGGGAGAGGCAGGCGGAAGACAGTGAGCTGTTCGAGCTGGATTATTGCCTCAAAG
	Intron 8-9	7,163,031	7,152,928			10,104	gtgagtgcaggcagctgtgctagga..........cccccttttctgtttctttctccag
9	XM_011527988.1.9	7,152,927	7,152,726	1	2	202	GGCTGAAGCTGCCCTCGAGGACCTGGTCTCCACCATTCGAGTCTGAAGATTCTCAGAAGCACAACCAGAGTGAGTATGAGGATTCGGCCGGCGAATGCTGCTCCTGTCCAAAGACAGACTCTCAGATCCTGAAGGAGCTGGAGGAGTCCTCGTTTAGGAAGACGTTTGAGGATTACCTGCACAACGTGGTTTTCGTCCCCAG
	Intron 9-10	7,152,725	7,150,533			2,193	gtcaggacttggcgctgggctctct..........aaaggcgttggttttgtttccacag
10	XM_011527988.1.10	7,150,532	7,150,497	2	2	36	AAAAACCTCTTCAGGCACTGGTGCCGAGGACCCTAG
	Intron 10-11	7,150,496	7,143,091			7,406	gtatgactcacctgtgcgacccctg..........catacatgtcctactgtcgttccag
11	XM_011527988.1.11	7,143,090	7,142,816	2	1	275	GCCATCTCGGAAACGCAGGTCCCTTGGCGATGTTGGGAATGTGACGGTGGCCGTGCCCACGGTGGCAGCTTTCCCCAACACTTCCTCGACCAGCGTGCCCACGAGTCCGGAGGAGCACAGGCCTTTTGAGAAGGTGGTGAACAAGGAGTCGCTGGTCATCTCCGGCTTGCGACACTTCACGGGCTATCGCATCGAGCTGCAGGCTTGCAACCAGGACACCCCTGAGGAACGGTGCAGTGTGGCAGCCTACGTCAGTGCGAGGACCATGCCTGAAG
	Intron 11-12	7,142,815	7,141,817			999	gtagggctgctgctccggggtccga..........tgcctctcacttcctctccttacag
12	XM_011527988.1.12	7,141,816	7,141,677	1	0	140	CCAAGGCTGATGACATTGTTGGCCCTGTGACGCATGAAATCTTTGAGAACAACGTCGTCCACTTGATGTGGCAGGAGCCGAAGGAGCCCAATGGTCTGATCGTGCTGTATGAAGTGAGTTATCGGCGATATGGTGATGAG
	Intron 12-13	7,141,676	7,132,318			9,359	gtaaggcccttgactcttgggcatg..........ccttctcctcctctcttcctcccag
13	XM_011527988.1.13	7,132,317	7,132,158	0	1	160	GAGCTGCATCTCTGCGTCTCCCGCAAGCACTTCGCTCTGGAACGGGGCTGCAGGCTGCGTGGGCTGTCACCGGGGAACTACAGCGTGCGAATCCGGGCCACCTCCCTTGCGGGCAACGGCTCTTGGACGGAACCCACCTATTTCTACGTGACAGACTATT
	Intron 13-14	7,132,157	7,128,952			3,206	gtaagtctccatggcagcctcagct..........atattttcttattctatttcagtag
14	XM_011527988.1.14	7,128,951	7,128,852	1	2	100	ACGTCCCGTCAAATATTGCAAAAATTATCATCGGCCCCCTCATCTTTGTCTTTCTCTTCAGTGTTGTGATTGGAAGTATTTATCTATTCCTGAGAAAGAG
	Intron 14-15	7,128,851	7,126,652			2,200	gtgagttcagtgagttcagtggtgt..........aacgtgcctcgttttcctcctccag
15	XM_011527988.1.15	7,126,651	7,126,584	2	1	68	GCAGCCAGATGGGCCGCTGGGACCGCTTTACGCTTCTTCAAACCCTGAGTATCTCAGTGCCAGTGATG
	Intron 15-16	7,126,583	7,125,528			1,056	gtgagtaccatcccttccctgtggg..........tgctgtgtagataagtaagaagtag
16	XM_011527988.1.16	7,125,527	7,125,283	1	0	245	TGTTTCCATGCTCTGTGTACGTGCCGGACGAGTGGGAGGTGTCTCGAGAGAAGATCACCCTCCTTCGAGAGCTGGGGCAGGGCTCCTTCGGCATGGTGTATGAGGGCAATGCCAGGGACATCATCAAGGGTGAGGCAGAGACCCGCGTGGCGGTGAAGACGGTCAACGAGTCAGCCAGTCTCCGAGAGCGGATTGAGTTCCTCAATGAGGCCTCGGTCATGAAGGGCTTCACCTGCCATCACGTG
	Intron 16-17	7,125,282	7,122,990			2,293	gtgagtccagtgggggtgggacatg..........agaaccctggttgcttgctctgcag
17	XM_011527988.1.17	7,122,989	7,122,879	0	0	111	GTGCGCCTCCTGGGAGTGGTGTCCAAGGGCCAGCCCACGCTGGTGGTGATGGAGCTGATGGCTCACGGAGACCTGAAGAGCTACCTCCGTTCTCTGCGGCCAGAGGCTGAG
	Intron 17-18	7,122,878	7,122,774			105	gtaagctgcttcgggggacccagcg..........caccaaccccgtgtttctgttttag
18	XM_011527988.1.18	7,122,773	7,122,614	0	1	160	AATAATCCTGGCCGCCCTCCCCCTACCCTTCAAGAGATGATTCAGATGGCGGCAGAGATTGCTGACGGGATGGCCTACCTGAACGCCAAGAAGTTTGTGCATCGGGACCTGGCAGCGAGAAACTGCATGGTCGCCCATGATTTTACTGTCAAAATTGGAG
	Intron 18-19	7,122,613	7,120,750			1,864	gttcgtctggctttctgctttgaaa..........gcgtgtgaaccttttgtgttgtcag
19	XM_011527988.1.19	7,120,749	7,120,620	1	2	130	ACTTTGGAATGACCAGAGACATCTATGAAACGGATTACTACCGGAAAGGGGGCAAGGGTCTGCTCCCTGTACGGTGGATGGCACCGGAGTCCCTGAAGGATGGGGTCTTCACCACTTCTTCTGACATGTG
	Intron 19-20	7,120,619	7,119,584			1,036	gtgagttgtgtgtggatgggtggat..........tactactatcaactgtcatcggcag
20	XM_011527988.1.20	7,119,583	7,119,449	2	2	135	GTCCTTTGGCGTGGTCCTTTGGGAAATCACCAGCTTGGCAGAACAGCCTTACCAAGGCCTGTCTAATGAACAGGTGTTGAAATTTGTCATGGATGGAGGGTATCTGGATCAACCCGACAACTGTCCAGAGAGAGT
	Intron 20-21	7,119,448	7,117,411			2,038	gtaagtgtagaaagggtttaaggtg..........caggacgtgtccttctgccccgcag
21	XM_011527988.1.21	7,117,410	7,112,260	2	2	5,151	CACTGACCTCATGCGCATGTGCTGGCAATTCAACCCCAAGATGAGGCCAACCTTCCTGGAGATTGTCAACCTGCTCAAGGACGACCTGCACCCCAGCTTTCCAGAGGTGTCGTTCTTCCACAGCGAGGAGAACAAGGCTCCCGAGAGTGAGGAGCTGGAGATGGAGTTTGAGGACATGGAGAATGTGCCCCTGGACCGTTCCTCGCACTGTCAGAGGGAGGAGGCGGGGGGCCGGGATGGAGGGTCCTCGCTGGGTTTCAAGCGGAGCTACGAGGAACACATCCCTTACACACACATGAACGGAGGCAAGAAAAACGGGCGGATTCTGACCTTGCCTCGGTCCAATCCTTCCTAACAGTGCCTACCGTGGCGGGGGCGGGCAGGGGTTCCCATTTTCGC…
	3' downstream sequence						gaatacgcttgtttttgtgtggtgtcccggtaaggacctgtcgtgtggtc..........
